# Supplementary material for: Synergistic effects of TGFβ2, WNT9a, and FGFR4 signals attenuate satellite cell differentiation during skeletal muscle development
Source: Aging Cell. 2018 Jun 4;17(4):e12788. doi: 10.1111/acel.12788 (PMC6052404; doi:10.1111/acel.12788)
Supplement: Supplementary file 7 [file ACEL-17-na-s007.xlsx]

## Sheet: Sheet1
entrzID	ensemID	NAME	w02.1	w02.2	w02.3	w04.1	w04.2	w04.3	w06.1	w06.2	w06.3	w08.1	w08.2	w08.3	w10.1	w10.2	w10.3	w12.1	w12.2	w12.3	moduleColors
11302	ENSMUSG00000025375	Aatk	3.41181	2.15907	2.71786	6.04289	5.92909	4.57397	5.12943	3.1737	3.85941	2.47095	4.01138	2.40992	2.91578	2.2587	1.84216	2.90878	3.29259	3.16282	red
11305	ENSMUSG00000026944	Abca2	12.9319	12.3697	11.6868	16.5172	16.166	15.0134	19.9721	19.6877	19.0076	14.8714	19.6322	16.1874	15.8957	12.5169	13.5453	14.6497	14.1111	14.0987	red
11363	ENSMUSG00000026003	Acadl	130.254	140.61	133.99	159.331	144.707	145.829	165.67	142.01	148.25	137.595	153.046	120.087	122.886	103.147	107.387	116.298	108.561	124.637	red
11423	ENSMUSG00000023328	Ache	0.770409	1.1695	0.706644	0.553932	0.509531	0.645737	1.63705	1.50616	1.35079	1.6473	0.566312	0.409232	0.37623	0.564674	0.270906	1.16351	0.329259	0.96493	red
11430	ENSMUSG00000020777	Acox1	56.2949	57.3504	59.5211	72.8672	67.9993	77.5961	83.3806	71.9732	67.395	47.9089	68.3822	54.8371	52.4371	57.785	53.0976	55.9544	55.4566	64.8647	red
11443	ENSMUSG00000041189	Chrnb1	155.678	155.228	155.299	159.986	152.859	155.192	164.196	164.387	162.722	137.641	154.226	150.052	144.943	146.721	150.624	130.472	140.029	141.416	red
11447	ENSMUSG00000026251	Chrnd	171.031	160.941	157.038	195.941	202.701	191.73	179.476	175.468	173.818	149.081	180.229	149.279	132.198	123.664	134.207	133.857	106.021	116.703	red
11449	ENSMUSG00000026253	Chrng	151.22	149.201	134.154	197.099	181.671	176.555	199.993	164.871	173.239	92.9808	166.071	87.9849	76.5158	61.973	82.3555	103.5	53.2459	63.3637	red
11459	ENSMUSG00000031972	Acta1	473.031	488.626	414.202	757.174	668.088	629.11	1376.22	958.835	906.093	304.979	739.557	176.243	255.836	42.3035	138.379	560.972	29.8215	126.352	red
11464	ENSMUSG00000068614	Actc1	453.936	498.072	372.075	608.066	523.659	491.89	1005.1	636.193	642.64	312.529	586.652	117.04	217.508	15.8579	79.1046	505.916	16.6981	64.5431	red
11472	ENSMUSG00000052374	Actn2	46.6098	42.1469	40.8766	41.9981	35.6209	35.5694	73.8311	57.4494	53.1634	33.0832	44.7387	10.0489	15.7076	3.24688	7.04356	44.9539	2.54	7.88026	red
11474	ENSMUSG00000006457	Actn3	151.495	147.402	141.764	272.182	255.599	241.613	320.208	255.403	271.992	165.737	256.681	147.096	153.455	105.97	137.945	175.003	101.647	116.06	red
11475	ENSMUSG00000035783	Acta2	755.826	748.839	670.985	813.373	762.351	711.172	1326.5	993.907	987.575	464.813	895.056	461.159	479.787	336.875	417.087	630.73	298.215	310.171	red
11489	ENSMUSG00000054555	Adam12	30.211	30.1821	32.56	26.488	27.7	25.4528	28.2119	30.6612	28.7044	41.1367	24.9649	28.8736	46.2763	43.574	34.3509	38.4488	39.7933	37.3106	red
11492	ENSMUSG00000011256	Adam19	148.524	164.225	163.724	118.743	121.037	120.861	139.75	133.457	131.558	170.084	112.885	140.23	168.974	149.403	145.91	156.281	150.048	157.712	red
11517	ENSMUSG00000029778	Adcyap1r1	40.0613	36.7942	39.0285	15.8626	18.2505	17.0582	12.4962	15.9761	20.3102	62.3685	25.3425	45.834	76.3277	96.2769	81.4886	56.8006	56.7266	60.2009	red
11539	ENSMUSG00000042429	Adora1	3.79702	4.13823	3.58758	6.09325	5.79013	5.21971	3.81979	4.03437	3.52171	1.78457	2.78437	1.6824	1.22275	0.799955	0.541813	1.69238	0.752592	0.804108	red
11544	ENSMUSG00000002844	Adprh	84.0296	85.5533	78.5462	86.7659	87.8247	80.3943	90.3108	96.018	95.7134	67.6308	88.4391	81.2099	75.7633	74.1605	74.5534	73.9888	76.8585	68.0811	red
11548	ENSMUSG00000050541	Adra1b	12.1615	12.0099	12.5022	18.8337	15.5639	16.5201	18.335	17.4285	19.2006	8.14498	15.0073	9.86704	9.45278	6.07024	7.69374	6.55798	6.91444	9.59569	red
11565	ENSMUSG00000011148	Adssl1	20.746	17.6774	15.4918	28.3512	23.2995	23.2465	36.8337	26.4117	29.5245	8.46528	24.4458	12.2315	9.12358	7.15254	9.42754	13.6977	6.63222	4.77104	red
11568	ENSMUSG00000020473	Aebp1	12.9319	13.7641	11.415	23.0637	22.0025	22.6008	26.5748	24.8517	24.4108	24.1604	10.8071	10.8219	20.6456	14.5874	10.9446	17.5056	16.2748	29.8056	red
11569	ENSMUSG00000030232	Aebp2	177.524	178.304	187.369	170.107	178.892	186.995	184.932	198.921	183.515	212.913	181.928	200.842	203.305	229.54	223.931	216.572	197.085	197.971	red
11630	ENSMUSG00000019866	Aim1	5.99819	6.11738	7.17515	7.70469	8.05986	6.18832	10.6954	9.95145	9.35907	4.11825	6.37101	5.41096	4.89099	5.83496	4.06359	5.02426	5.50333	6.32565	red
11640	ENSMUSG00000018428	Akap1	104.996	100.082	108.062	97.5927	96.4867	99.1745	86.3819	94.3505	94.7968	112.154	94.5741	106.128	114.797	115.899	105.545	115.981	110.49	115.255	red
11652	ENSMUSG00000004056	Akt2	176.259	186.715	176.063	227.716	214.976	205.99	246.595	216.673	220.469	172.417	210.055	153.417	170.62	135.051	143.635	170.719	137.818	153.263	red
11658	ENSMUSG00000022636	Alcam	96.9615	95.5391	108.606	62.7957	71.6123	77.8114	67.6103	79.1274	84.6658	155.029	54.5076	88.9398	134.549	126.252	124.996	106.99	80.9037	141.309	red
11733	ENSMUSG00000031543	Ank1	60.1469	62.3883	60.8257	80.5215	72.1218	68.7172	90.0925	72.2959	78.2013	39.9927	78.4342	52.6091	40.915	48.1855	49.3049	50.6128	44.2148	53.0711	red
11735	ENSMUSG00000069601	Ank3	121.119	124.597	133.719	132.692	139.38	135.82	154.32	160.138	160.31	127.345	107.599	107.628	100.83	120.181	116.165	120.582	99.4833	103.301	red
11744	ENSMUSG00000021866	Anxa11	50.0766	50.6483	46.421	71.155	63.6451	62.9594	80.3248	68.5305	66.9126	45.8956	72.2992	54.1096	50.5559	39.5272	40.9068	46.7521	37.3944	45.6733	red
11746	ENSMUSG00000029994	Anxa4	75.5551	72.329	73.3279	81.5287	82.5904	81.4167	91.4567	91.6609	86.4991	74.9521	75.0836	65.75	69.3674	70.3019	67.1306	66.2144	66.8396	78.9098	red
11758	ENSMUSG00000026701	Prdx6	325.058	312.436	303.313	263.47	275.24	263.784	241.575	262.88	278.505	316.281	293.35	336.48	344.627	334.334	337.766	331.601	356.164	331.721	red
11785	ENSMUSG00000037032	Apbb1	22.1218	21.1409	18.8076	31.7755	29.5065	25.5604	40.7626	32.9205	31.3577	15.2375	36.9047	17.2787	18.3412	12.4699	13.4911	21.9481	15.8044	16.2966	red
11790	ENSMUSG00000026207	Speg	28.9454	30.9917	31.0923	45.372	39.7898	38.9595	61.2258	47.6594	44.2868	38.8945	53.8469	26.9639	35.7419	27.0573	35.1636	37.867	22.4367	34.4158	red
11803	ENSMUSG00000006651	Aplp1	4.45737	3.19363	2.93529	7.05004	6.99447	5.70401	7.63958	6.61637	6.70573	3.11156	6.32382	5.0472	3.05687	3.24688	2.65488	3.70209	4.46852	3.91333	red
11811	ENSMUSG00000040694	Apobec2	10.6206	11.2002	10.2735	13.949	12.5067	12.3766	24.0647	16.3526	16.8367	9.38045	14.4882	6.04754	6.34888	5.17618	6.55593	8.83212	2.96333	7.4514	red
11852	ENSMUSG00000054364	Rhob	207.845	202.773	206.612	288.548	277.278	272.34	313.059	278.21	273.15	233.596	282.684	239.401	246.431	218.011	207.514	222.813	244.404	244.77	red
11858	ENSMUSG00000001313	Rnd2	1.65088	1.84421	0.815358	2.3668	2.31605	2.3677	2.0736	1.50616	2.31565	1.0982	1.84051	1.63693	1.08166	1.03524	0.812719	1.16351	2.06963	2.1979	red
11861	ENSMUSG00000047446	Arl4a	16.3987	20.4662	17.9379	17.474	17.4167	21.0941	18.335	17.1595	14.9552	10.6159	14.0634	14.4595	11.2869	9.5524	10.457	14.1737	10.207	10.3998	red
11864	ENSMUSG00000015709	Arnt2	50.847	58.34	58.3796	62.1411	61.329	58.9773	63.8451	60.5693	64.5004	39.6724	53.3277	49.608	41.5264	44.6092	46.325	32.6312	44.9674	42.5641	red
11870	ENSMUSG00000030996	Art1	1.65088	2.11409	1.9025	2.41716	2.40869	2.47533	4.47461	2.68958	3.52171	0.640616	1.55736	0.409232	0.846518	0	0.325088	1.6395	0.188148	0.107214	red
11875	ENSMUSG00000070424	Art5	0.770409	0.764672	0.3805	1.15822	0.324247	1.07623	1.20051	0.537916	0.771882	0.320308	0.802276	0.181881	0.329201	0.0941123	0.108363	0.423096	0.329259	0.321643	red
11878	ENSMUSG00000035277	Arx	2.14614	1.21448	0.706644	1.20858	1.25067	1.99102	1.96446	1.45237	2.31565	0.411825	1.08543	0.227351	0.470288	0	0.0541813	0.899078	0	0.37525	red
11881	ENSMUSG00000042082	Arsb	13.8674	13.989	12.8283	13.6972	16.9072	15.6591	17.4619	17.4285	17.7051	9.92955	13.9218	12.5043	10.7696	10.917	10.8904	9.83697	13.3585	14.5276	red
11886	ENSMUSG00000031591	Asah1	83.0941	77.5468	81.6445	95.3266	91.6693	94.0624	96.4225	90.3699	85.293	65.0683	78.2455	73.6618	67.4863	68.0432	70.8149	71.2387	76.3881	82.9303	red
11920	ENSMUSG00000034218	Atm	77.4261	91.1309	91.5375	89.2334	87.4541	90.188	72.7943	93.1671	80.5652	99.7988	83.0119	86.348	105.438	110.582	115.84	101.12	81.28	96.8146	red
11937	ENSMUSG00000030730	Atp2a1	57.0653	59.1047	54.0854	84.0465	77.2171	70.4392	139.15	104.087	94.845	42.0061	116	26.9639	33.8137	9.64651	20.2638	59.7094	10.3481	18.9769	red
11964	ENSMUSG00000052459	Atp6v1a	102.354	103.681	100.235	132.793	128.633	121.883	127.636	128.992	127.505	111.467	133.65	106.901	110.565	107.476	111.017	114.712	101.365	127.532	red
11973	ENSMUSG00000019210	Atp6v1e1	65.1546	69.3153	65.3374	75.4354	75.5959	72.0535	77.6509	71.5428	69.0352	61.8194	69.798	58.5657	61.0904	60.4201	59.1117	64.5221	62.8885	64.5431	red
11981	ENSMUSG00000027546	Atp9a	2.03608	2.5639	1.46764	4.28038	4.21521	3.39012	6.76649	4.08816	3.81117	2.7455	4.20015	2.09163	1.92818	1.41168	0.8669	3.54342	2.39889	2.9484	red
11987	ENSMUSG00000041313	Slc7a1	162.391	181.542	183.456	130.426	137.388	144.591	163.105	171.864	167.113	157.546	143.796	182.245	181.437	195.612	189.255	184.893	176.812	165.861	red
11988	ENSMUSG00000031596	Slc7a2	36.1542	40.3927	38.648	47.8899	44.0513	40.52	40.2715	35.7714	32.1296	28.1871	48.75	38.6952	28.8286	29.1278	28.391	31.9966	28.9748	25.517	red
12035	ENSMUSG00000030268	Bcat1	133.886	139.08	137.306	93.8662	99.9608	101.488	89.9288	103.011	99.9588	122.312	92.7336	116.677	123.639	120.04	113.076	118.52	126.859	101.21	red
12041	ENSMUSG00000030802	Bckdk	75.9403	73.1387	71.5341	73.1693	73.7431	73.1298	81.1433	73.6945	84.2799	62.9634	73.9037	70.0242	60.2909	67.4785	62.7419	67.0606	68.9563	58.1102	red
12053	ENSMUSG00000022508	Bcl6	50.4618	49.4788	41.9094	75.8886	67.4897	69.632	80.7067	62.3983	68.5528	47.2226	64.2292	46.6525	48.9569	43.4328	44.0494	52.8341	39.9815	47.2279	red
12055	ENSMUSG00000030814	Bcl7c	42.4275	39.3581	40.4961	44.2138	41.7352	42.0806	45.0735	43.4098	45.3963	31.1156	38.8868	37.0582	34.5191	31.6688	30.8833	31.4148	33.7726	31.0922	red
12121	ENSMUSG00000003452	Bicd1	7.31889	7.19692	7.28386	5.03574	6.25334	4.89684	4.47461	6.56258	4.96899	7.77891	8.02276	8.54841	6.72511	10.5876	11.9199	8.93789	8.70185	9.48847	red
12176	ENSMUSG00000078566	Bnip3	10.1804	8.90618	9.72994	12.5894	10.1443	11.9461	18.9898	14.2548	11.1441	11.3023	12.4117	5.77472	8.41815	6.8702	6.66429	10.6832	4.51555	6.37926	red
12180	ENSMUSG00000055027	Smyd1	187.485	196.386	183.999	257.377	215.532	220.735	272.351	209.733	213.329	94.6739	205.288	111.266	91.0006	77.7368	104.895	107.889	57.6203	72.745	red
12193	ENSMUSG00000045817	Zfp36l2	263.59	268.535	282.114	196.646	247.817	251.999	230.988	302.954	295.727	370.139	221.428	335.752	314.905	375.838	348.711	311.98	374.744	426.928	red
12257	ENSMUSG00000041736	Tspo	49.031	53.3471	47.8887	63.4504	55.5389	50.7442	58.8248	59.6011	60.6893	40.6791	52.8086	44.0152	44.5362	39.9036	36.5182	34.5881	44.1678	42.2961	red
12292	ENSMUSG00000026407	Cacna1s	16.7839	15.5184	15.7636	20.5962	17.5557	18.4035	36.67	25.4972	26.051	7.41284	18.9243	3.45574	6.39591	0.517618	2.70906	18.7749	0.564444	2.09068	red
12295	ENSMUSG00000020882	Cacnb1	28.23	33.5106	28.9724	37.4156	37.659	36.5918	45.6192	38.3534	40.4756	18.3033	32.1854	18.5064	18.6234	13.1757	19.6136	24.5395	11.2889	17.1543	red
12299	ENSMUSG00000020722	Cacng1	24.1028	24.1097	17.7204	32.0273	28.997	29.4349	46.1649	36.901	40.3309	27.9583	32.7989	12.8681	16.8833	7.67015	14.1955	23.4818	4.79778	17.5296	red
12305	ENSMUSG00000003534	Ddr1	252.474	247.214	246.401	304.058	291.637	276.752	346.51	299.565	323.805	189.394	295.096	221.531	206.268	201.353	218.513	215.25	195.392	191.11	red
12316	ENSMUSG00000033952	Aspm	122.605	133.773	139.589	130.829	139.843	149.65	137.894	152.392	141.592	108.767	151.772	124.588	120.3	119.193	123.642	118.467	116.417	104.212	red
12322	ENSMUSG00000024617	Camk2a	9.18988	9.94074	7.88179	11.4311	10.3759	10.0627	17.4073	12.8562	13.4597	5.71979	8.91942	2.81915	3.1039	1.78813	4.38868	9.99563	2.58704	1.98347	red
12323	ENSMUSG00000057897	Camk2b	1.54082	1.57433	1.522	1.10786	1.38963	1.34529	2.40101	1.82891	1.83322	1.18972	1.22701	0.772994	0.423259	0.188225	0.43345	1.58661	0.658518	0.857715	red
12333	ENSMUSG00000024942	Capn1	54.2588	51.6379	49.7912	59.7743	59.9394	57.2554	66.3007	64.5499	66.3336	59.5315	69.4676	55.5192	55.3528	50.8207	53.6394	53.2043	49.53	59.3432	red
12337	ENSMUSG00000035547	Capn5	18.3798	16.7328	16.742	24.6751	23.3458	18.8878	27.939	24.4214	22.4328	13.0411	25.4369	12.6407	12.8389	10.7759	12.5701	10.3658	9.50148	16.0822	red
12338	ENSMUSG00000067276	Capn6	45.8393	55.7311	32.7774	45.5735	37.5663	29.7039	70.2842	40.1823	36.7127	25.9449	66.9192	14.9142	21.8213	5.22323	6.55593	44.2135	7.19666	7.12976	red
12349	ENSMUSG00000027562	Car2	1.04556	2.15907	1.03279	1.41001	2.08445	1.29147	3.54695	1.61375	1.59201	1.14396	1.9349	0.363762	0.987604	0.188225	0.325088	1.2164	0.188148	0.37525	red
12350	ENSMUSG00000027559	Car3	4.01713	3.28359	5.00086	3.52502	2.6403	2.09865	10.8591	6.88532	6.03033	1.69306	4.5305	1.09129	1.69304	0.564674	0.812719	0.951965	0.423333	3.002	red
12364	ENSMUSG00000025887	Casp12	2.36626	2.24904	3.69629	2.56823	2.82558	3.33631	4.47461	3.873	3.52171	2.65398	4.34173	2.72821	2.35144	1.83519	1.40871	2.11548	1.45815	3.002	red
12369	ENSMUSG00000025076	Casp7	24.433	21.4108	21.9603	24.5241	22.1878	19.964	25.4835	23.6683	24.6038	23.3825	21.2839	19.916	18.9056	16.7991	17.9882	17.6114	16.9333	21.7109	red
12373	ENSMUSG00000027861	Casq2	67.4658	71.4744	60.2278	78.2051	75.2717	70.0087	129.436	99.1917	96.8712	52.3932	65.5978	15.1416	24.8312	4.04683	13.8704	91.3357	3.76296	12.3833	red
12389	ENSMUSG00000007655	Cav1	379.702	391.467	378.815	473.964	445.191	455.729	473.709	471.914	458.691	318.981	439.647	388.907	277.47	317.111	296.805	358.626	345.628	385.543	red
12391	ENSMUSG00000062694	Cav3	15.6283	15.2934	11.3607	15.4094	12.2751	12.269	20.2995	17.4823	15.5824	9.92955	15.4792	5.18361	4.65585	1.55285	4.06359	16.0247	1.83444	3.10922	red
12394	ENSMUSG00000022952	Runx1	256.601	258.459	251.402	287.541	268.801	265.452	284.574	271.648	241.261	206.461	269.329	239.083	218.496	224.317	241.215	232.861	202.024	200.169	red
12398	ENSMUSG00000006362	Cbfa2t3	7.81415	6.02742	3.91372	11.129	10.6075	8.71745	12.1142	8.3377	7.33288	4.62159	9.81608	4.13779	3.19796	1.69402	1.57126	6.45221	2.72815	1.71543	red
12402	ENSMUSG00000034342	Cbl	119.909	135.527	136.871	127.455	130.996	138.403	120.105	135.393	133.391	137.412	133.319	129.226	158.957	154.862	158.859	140.838	131.845	139.486	red
12443	ENSMUSG00000070348	Ccnd1	491.081	485.117	500.902	355.07	425.69	431.891	403.37	509.514	504.956	667.293	368.197	573.834	668.796	673.938	618.425	608.993	663.927	682.473	red
12445	ENSMUSG00000034165	Ccnd3	311.245	305.059	314.293	330.697	328.462	300.806	361.461	327.914	351.206	215.384	311.566	249.859	215.533	210.623	237.476	249.309	187.066	206.709	red
12452	ENSMUSG00000029385	Ccng2	47.4902	47.4547	46.9103	48.5949	42.9859	44.9326	62.4809	50.4027	56.3474	37.9336	53.9884	38.195	38.2344	28.2337	31.0459	35.1698	27.3285	30.8241	red
12484	ENSMUSG00000047139	Cd24a	18.875	18.1722	19.1337	31.1712	31.7762	32.9326	20.4086	23.7759	24.2661	14.4596	11.0431	12.3224	14.3908	8.75245	7.42283	5.13003	15.3811	11.2575	red
12487	ENSMUSG00000026012	Cd28	2.2562	1.34942	1.9025	3.37395	3.10351	3.12106	1.85533	2.85095	2.12268	2.37943	2.12367	1.18223	0.846518	0.423505	1.19199	0.634643	1.12889	1.87625	red
12492	ENSMUSG00000029426	Scarb2	95.0355	98.4628	93.7662	117.131	104.732	110.313	122.997	107.583	114.866	93.3012	106.797	85.3022	84.1344	85.9246	88.5863	89.9607	80.5744	97.2971	red
12505	ENSMUSG00000005087	Cd44	626.508	639.941	637.066	513.998	569.054	603.764	528.386	636.086	608.629	783.245	516.996	713.383	741.549	852.846	812.881	769.822	755.603	824.05	red
12521	ENSMUSG00000027215	Cd82	150.56	148.346	146.167	187.481	170.23	169.506	192.845	165.678	169.428	125.469	175.038	141.913	132.104	125.734	143.96	138.246	108.938	133.214	red
12530	ENSMUSG00000032477	Cdc25a	111.214	108.898	119.531	92.1541	97.7837	101.488	85.3451	87.8955	88.1393	92.8893	79.8972	106.309	100.547	116.182	114.973	98.8986	114.864	93.1157	red
12554	ENSMUSG00000031841	Cdh13	42.0423	43.6763	44.3555	62.7454	57.9013	55.9639	79.2334	73.4793	76.5611	45.1634	59.6516	52.3817	41.6675	48.9855	42.4781	59.1805	56.2563	57.9494	red
12555	ENSMUSG00000031962	Cdh15	468.739	468.249	436.217	552.27	516.85	505.02	443.751	383.48	405.721	300.403	519.497	374.311	330.048	272.408	315.227	337.26	301.648	264.498	red
12557	ENSMUSG00000028217	Cdh17	1.59585	1.79923	1.46764	3.17252	4.02993	3.44393	4.58375	5.7557	4.53481	2.69974	2.50121	3.3648	3.95042	2.58809	1.95053	1.69238	1.92852	3.48447	red
12569	ENSMUSG00000048895	Cdk5r1	53.1582	54.5616	52.6178	76.1404	71.6123	67.3719	79.0151	59.8701	63.825	36.8354	63.8045	34.8302	35.5067	23.9045	30.3415	38.2373	24.6004	31.6282	red
12576	ENSMUSG00000003031	Cdkn1b	58.2209	65.8968	61.8585	64.1554	71.2881	66.9414	68.156	65.1954	62.1848	57.1521	64.5124	57.0652	56.7167	52.9852	56.2943	55.0024	53.34	54.8938	red
12577	ENSMUSG00000037664	Cdkn1c	40.9417	44.6659	31.1467	67.2775	61.468	53.9729	69.0291	34.0501	38.5459	8.92287	72.5824	19.1884	11.7572	2.6822	4.71377	26.655	3.4337	1.55461	red
12581	ENSMUSG00000096472	Cdkn2d	14.4727	14.2589	15.3831	15.8626	13.6184	15.0134	18.8807	16.6216	16.8367	11.9887	15.9511	11.5949	13.3091	10.6817	10.5112	11.8467	10.207	12.0616	red
12607	ENSMUSG00000024081	Cebpz	115.231	125.946	118.281	103.938	114.83	117.148	97.5138	106.292	100.731	132.379	99.3878	127.999	125.144	134.628	127.272	124.866	134.055	120.884	red
12632	ENSMUSG00000062929	Cfl2	228.261	234.574	217.429	255.06	235.079	234.403	272.187	236.629	229.539	174.11	236.341	190.429	154.631	165.638	175.981	185.898	172.626	156.051	red
12660	ENSMUSG00000024843	Chka	60.6972	59.3746	58.3796	61.8893	61.1901	61.7755	48.2385	50.5103	54.1765	78.4297	54.7907	64.9315	77.4093	77.2192	80.1341	74.9408	66.7926	64.275	red
12663	ENSMUSG00000078185	Chml	84.2498	85.3284	87.5151	84.7516	91.9935	100.197	74.8679	93.3284	88.1876	111.879	81.7849	86.0297	101.018	119.758	119.253	108.154	92.1455	97.8331	red
12671	ENSMUSG00000046159	Chrm3	0.385205	0.179923	0.271786	0.251787	0.324247	0.269057	0.327411	0.430333	0.385941	1.05244	0.471927	1.09129	1.50492	1.12935	1.24617	1.85104	1.69333	1.60822	red
12686	ENSMUSG00000038754	Elovl3	1.3207	1.48436	2.06557	1.25894	1.7602	1.07623	1.20051	1.291	1.35079	1.51002	1.3214	1.81881	2.21035	2.87043	3.57596	2.64435	2.25778	2.51954	red
12695	ENSMUSG00000061859	Patj	55.4144	56.5858	50.7696	64.9611	69.7595	66.4571	69.4111	58.3639	54.8519	24.1604	67.4383	35.6032	24.7371	22.3517	25.6819	34.1121	24.177	22.1398	red
12696	ENSMUSG00000045193	Cirbp	27.2395	29.0575	28.4832	27.2434	26.4956	26.7443	29.7944	28.7247	29.3315	18.6694	29.873	29.783	20.7867	18.7754	18.1507	17.4527	24.6474	23.9624	red
12702	ENSMUSG00000053113	Socs3	9.41	7.96159	9.07765	6.19396	6.90183	5.86545	7.42131	10.1666	9.1661	9.83803	7.59802	8.63935	10.0642	9.45829	6.28503	10.736	9.4074	10.9895	red
12709	ENSMUSG00000001270	Ckb	45.4541	55.1014	49.7368	71.2054	69.7131	59.5155	84.0354	60.2466	64.2592	50.3341	82.54	48.6532	53.0014	35.198	36.6265	45.377	30.1978	33.3437	red
12728	ENSMUSG00000004317	Clcn5	452.23	514.624	498.564	570.399	554.37	550.114	495.645	482.295	473.357	405.098	566.784	427.557	402.613	364.779	411.723	421.932	360.68	356.273	red
12738	ENSMUSG00000047230	Cldn2	1.98105	2.15907	1.19586	1.6618	1.52859	1.34529	3.54695	2.15166	2.17092	1.23547	1.55736	0.272821	0.470288	0.0470562	0.379269	2.0097	0	0.428858	red
12795	ENSMUSG00000028680	Plk3	19.2602	16.1931	20.2209	14.7044	18.4821	19.3721	14.0241	14.6851	15.1964	24.1146	13.4971	18.0972	25.3485	22.9164	22.3769	24.9626	26.9522	24.0696	red
12798	ENSMUSG00000004665	Cnn2	233.379	226.073	224.169	236.227	245.223	234.995	260.728	266.753	262.826	171.411	226.431	196.341	168.598	178.155	198.032	227.52	175.448	130.212	red
12804	ENSMUSG00000028444	Cntfr	1.59585	2.11409	2.11993	0.805719	1.20435	1.8834	1.30964	1.23721	1.49552	3.56915	1.69894	2.04616	3.7623	3.15276	2.16725	2.85589	2.77518	3.27004	red
12808	ENSMUSG00000020173	Cobl	41.9873	51.6379	47.3995	61.6375	58.1792	53.381	61.7169	56.4274	50.7513	27.2719	64.1821	35.5123	28.3113	21.3164	26.3321	40.8287	30.1037	21.5501	red
12823	ENSMUSG00000026141	Col19a1	17.2792	25.3241	22.3952	23.8191	25.245	27.0672	29.467	28.5633	28.2219	22.9249	15.9039	14.4595	19.564	19.7636	23.4063	18.4575	11.43	21.0676	red
12830	ENSMUSG00000031274	Col4a5	1.21064	1.75425	2.50043	2.56823	2.36237	1.45291	2.83756	3.1737	2.65335	0.594858	2.45402	1.63693	0.846518	0.517618	1.02944	1.74527	1.03481	1.501	red
12831	ENSMUSG00000026837	Col5a1	173.122	181.002	178.998	184.459	177.919	155.461	228.314	187.518	190.317	142.171	162.532	110.902	136.336	111.994	123.804	143.747	81.8914	110.645	red
12833	ENSMUSG00000001119	Col6a1	11.5011	13.944	10.2735	20.848	20.8908	13.7757	30.4492	16.8368	17.7051	20.5455	32.7517	11.1857	11.8042	7.38782	4.60541	13.0102	6.82037	15.5997	red
12836	ENSMUSG00000025650	Col7a1	11.0609	11.4251	11.5781	10.2729	11.117	11.8923	8.62182	7.31566	6.94694	11.1193	9.62731	7.41165	12.6507	13.3169	13.6537	8.30325	9.97185	9.11322	red
12837	ENSMUSG00000068196	Col8a1	88.7621	84.7887	91.5919	64.105	78.3288	81.2015	82.9986	105.109	93.4943	106.571	82.54	95.2147	102.664	108.653	110.096	131.212	111.337	112.093	red
12862	ENSMUSG00000030785	Cox6a2	0.825438	1.1695	0.489215	1.00715	1.01906	0.914795	2.34644	1.291	0.91661	0.411825	1.79332	0.363762	0.470288	0.0470562	0.0541813	1.6395	0.094074	0.160822	red
12890	ENSMUSG00000025867	Cplx2	85.1852	89.9165	96.321	110.484	109.781	109.452	95.9313	98.4924	107.485	61.7279	87.2593	78.2543	73.4119	71.4313	66.1011	58.2285	74.7418	59.0215	red
12892	ENSMUSG00000022742	Cpox	58.276	63.9626	62.1846	57.3571	57.0212	52.3047	47.42	44.3243	49.3522	64.4734	53.4221	57.8836	56.3875	64.0434	59.9786	68.753	56.7266	53.4464	red
12913	ENSMUSG00000028466	Creb3	18.5999	20.7361	16.5789	23.5673	22.6973	26.4214	25.4289	19.7415	21.275	19.0354	21.6142	15.6418	16.4601	18.446	15.2791	20.5201	16.8863	18.012	red
12927	ENSMUSG00000031955	Bcar1	359.891	357.732	359.573	418.521	417.677	384.913	401.46	382.673	402.681	292.899	358.287	367.49	328.167	327.84	336.14	319.649	333.304	297.198	red
12955	ENSMUSG00000032060	Cryab	71.2629	75.0278	67.0768	99.0531	93.8001	89.8651	136.803	117.75	112.309	94.5366	102.691	55.9284	78.2088	50.3972	55.1565	95.2494	48.7774	96.7074	red
12977	ENSMUSG00000014599	Csf1	1036.97	1016.92	1026.43	877.075	992.196	994.436	1029.98	1211.33	1202.88	1399.75	907.893	1358.42	1433.53	1685.41	1532.9	1429.06	1422.73	1661.93	red
13002	ENSMUSG00000000826	Dnajc5	136.583	142.319	134.534	163.108	155.175	156.807	155.684	151.208	147.044	125.927	152.385	131.182	123.074	121.687	118.819	123.914	134.996	131.659	red
13007	ENSMUSG00000026421	Csrp1	179.34	168.948	163.724	179.373	172.314	163.049	201.685	187.733	184.528	123.227	152.763	137.684	134.925	132.369	116.652	145.28	152.071	130.641	red
13009	ENSMUSG00000030470	Csrp3	6.27333	4.72298	4.72908	5.0861	3.98361	3.98205	11.7868	7.79978	7.76707	3.24884	5.61593	1.04582	2.30441	0.423505	0.704356	5.71179	0.188148	0.696894	red
13014	ENSMUSG00000005054	Cstb	28.8903	28.3379	27.2873	35.1495	34.1386	31.6949	33.6142	37.3314	34.6382	24.2061	25.3897	26.3727	30.3335	31.7159	27.0364	26.8137	30.0566	38.49	red
13038	ENSMUSG00000028111	Ctsk	0.990526	0.359846	0.3805	0.604289	1.06538	0.37668	0	0.32275	0.289456	0.915166	0.802276	0.545643	1.41086	0.61173	0.379269	0.951965	1.08185	1.55461	red
13046	ENSMUSG00000005506	Celf1	419.818	461.367	450.621	506.696	497.627	487.424	481.512	448.837	454.639	371.603	464.942	419.736	379.663	388.872	416.329	401.306	407.482	339.709	red
13047	ENSMUSG00000029705	Cux1	168.169	173.716	179.27	190.099	182.505	181.775	230.224	221.245	227.802	191.727	183.768	161.328	202.835	189.636	201.988	179.868	145.909	200.866	red
13052	ENSMUSG00000022865	Cxadr	67.5759	64.1425	68.0552	55.5946	60.4953	63.0132	46.1649	56.1046	55.7685	62.2313	58.8965	68.9329	64.9937	75.1487	71.5193	86.4701	77.4229	58.003	red
13116	ENSMUSG00000021259	Cyp46a1	1.3207	0.62973	0.869715	2.87037	1.15803	1.72197	2.29187	1.61375	1.35079	0.869407	1.36859	0.772994	0.799489	0.470562	0.487631	0.475982	0.376296	1.07214	red
13138	ENSMUSG00000039952	Dag1	303.321	341.809	299.834	591.901	530.098	507.011	577.28	440.553	436.982	205.317	590.758	322.93	246.666	182.437	210.061	268.824	203.106	192.45	red
13143	ENSMUSG00000032380	Dapk2	58.8262	57.4854	57.9991	60.8318	58.5961	54.5648	69.9568	60.9997	61.3164	48.275	64.3708	43.0148	45.9941	32.9393	36.7349	38.1844	30.2448	35.5952	red
13166	ENSMUSG00000000889	Dbh	0.385205	0.809653	0.597929	2.16537	1.94548	0.968606	5.83882	2.74337	2.41213	1.78457	2.87875	0.500173	0.893546	0.0470562	0.270906	1.58661	0	0.428858	red
13167	ENSMUSG00000026385	Dbi	66.8055	67.2912	61.3693	68.7882	68.7867	65.65	64.7182	66.6478	66.5266	39.8555	61.1145	58.5657	52.5781	54.1146	47.4628	53.0456	53.6222	52.2134	red
13175	ENSMUSG00000027797	Dclk1	92.7243	103.771	91.3744	134.051	116.822	124.52	151.537	132.22	116.072	40.0385	88.3919	30.9198	26.9475	16.0932	22.3769	85.5182	13.97	20.9604	red
13180	ENSMUSG00000020098	Pcbd1	1.98105	1.3944	2.44607	2.0143	1.62124	1.56053	2.67385	2.20546	2.6051	1.00668	2.21806	1.54599	1.12869	0.847011	1.02944	1.11063	1.22296	1.12575	red
13191	ENSMUSG00000031865	Dctn1	171.966	166.024	165.735	179.373	185.979	179.623	199.775	192.359	194.032	163.586	180.842	165.785	170.479	155.238	158.48	167.863	164.63	171.865	red
13195	ENSMUSG00000020182	Ddc	7.48398	7.73668	7.06644	11.2297	10.8854	8.4484	13.3147	9.95145	9.26259	4.43855	9.48573	5.13814	4.27962	2.72926	4.17196	5.71179	2.86926	3.05561	red
13197	ENSMUSG00000036390	Gadd45a	27.6797	27.0334	25.2217	33.3366	27.561	28.1972	39.2347	35.7176	33.6734	22.5131	28.0796	21.4165	15.9427	12.9404	14.1955	22.1596	16.6041	15.9213	red
13244	ENSMUSG00000038633	Degs1	106.757	105.615	104.203	95.7798	99.3123	103.587	98.0595	118.449	107.05	124.005	85.1828	111.266	116.819	116.37	104.353	115.717	128.787	146.348	red
13383	ENSMUSG00000022770	Dlg1	156.833	154.869	161.006	179.675	174.862	184.358	192.627	178.534	176.616	131.601	174.755	147.505	131.963	140.792	149.107	147.131	133.82	126.727	red
13388	ENSMUSG00000014773	Dll1	75.8303	84.6987	80.1225	138.785	124.372	111.067	109.464	84.1301	97.7396	68.0883	116.943	73.7982	69.4144	58.2085	62.8503	58.017	53.434	50.0691	red
13390	ENSMUSG00000041911	Dlx1	1.26567	1.03456	1.35893	0.705004	0.370568	0.430492	0.982232	1.34479	0.964853	1.87609	0.755083	0.727524	1.64601	1.69402	1.24617	0.899078	1.31704	1.76904	red
13392	ENSMUSG00000023391	Dlx2	46.1695	44.7558	47.2908	31.1209	34.7871	30.1344	32.25	40.1823	40.8133	63.7871	29.6842	49.8354	56.1053	59.5731	63.0128	45.3241	52.2111	69.0997	red
13393	ENSMUSG00000001510	Dlx3	11.5011	12.7295	12.176	14.7044	19.7328	14.4215	17.7893	14.0396	16.0166	13.3614	8.58907	7.04789	9.64089	9.03478	9.37336	6.61087	6.63222	11.8472	red
13426	ENSMUSG00000029757	Dync1i1	0.880468	1.12452	0.924072	1.61144	0.602173	1.02242	1.85533	1.07583	1.15782	1.23547	0.755083	0.318292	0.470288	0.235281	0.379269	0.899078	0.188148	0.804108	red
13448	ENSMUSG00000068335	Dok1	29.2756	23.7048	28.0483	20.7976	20.9834	21.5246	19.5355	24.7441	27.9807	28.9192	21.8502	30.0104	30.1925	36.9391	36.3556	31.3091	37.8648	29.2695	red
13476	ENSMUSG00000005873	Reep5	85.8456	85.5983	80.9379	85.8594	89.3996	82.5468	98.7689	92.0912	94.3144	78.567	75.3195	76.0717	71.2956	77.7368	70.7607	73.5128	68.3448	83.3592	red
13479	ENSMUSG00000019278	Dpep1	6.98871	8.18649	5.27265	9.21541	8.3841	6.72643	13.0964	10.5432	9.21435	3.52339	6.74855	1.86428	2.30441	1.1764	1.13781	8.93789	0.423333	2.78757	red
13483	ENSMUSG00000061576	Dpp6	6.54848	6.56719	7.01208	11.8844	9.68109	8.71745	17.1891	16.9981	15.3412	5.49099	11.2319	6.50224	5.31425	7.6231	5.63485	6.92819	5.31518	5.84319	red
13527	ENSMUSG00000024302	Dtna	18.2697	23.3	22.667	27.7973	27.6073	27.121	29.9035	28.7785	25.5686	19.6303	21.5671	13.2318	15.0492	10.7288	14.0871	21.3134	14.4874	14.7956	red
13528	ENSMUSG00000071454	Dtnb	20.5259	20.7811	19.5686	17.9272	15.8418	18.5649	19.0444	20.0105	19.5383	22.0097	18.4523	22.0531	24.3609	24.7045	21.7267	21.6836	24.0829	19.9955	red
13642	ENSMUSG00000001300	Efnb2	187.264	182.397	184.543	184.308	197.003	194.959	170.417	185.151	190.993	221.333	198.776	231.262	204.528	217.07	210.223	215.514	234.244	238.07	red
13716	ENSMUSG00000070002	Ell	29.9359	29.7772	27.7765	25.1787	25.9398	25.3452	26.4657	26.1427	27.6913	29.9259	27.9853	27.5095	31.6033	32.1864	31.2084	32.737	32.5966	34.8983	red
13731	ENSMUSG00000022505	Emp2	52.8281	52.7624	50.6066	61.285	64.1083	62.9594	85.3996	70.5208	70.1931	57.6554	63.3798	53.1547	56.2464	55.0557	50.4427	47.7569	53.1989	64.6503	red
13800	ENSMUSG00000022995	Enah	288.353	307.488	281.951	339.862	318.04	342.671	382.143	349.323	332.488	241.055	319.07	254.406	219.436	215.847	236.284	281.993	229.352	204.94	red
13822	ENSMUSG00000019978	Epb41l2	285.602	291.565	282.984	299.073	291.869	286.331	311.586	305.59	290.083	229.981	278.201	232.035	226.208	221.87	222.306	221.808	208.233	209.872	red
13830	ENSMUSG00000026880	Stom	28.23	31.3066	27.3417	39.8831	36.3157	37.1837	53.3134	46.4759	48.1944	33.2205	37.9901	29.1464	38.3755	27.9043	35.5971	28.982	25.0237	42.3497	red
13836	ENSMUSG00000006445	Epha2	217.641	209.745	213.515	156.863	178.799	185.488	187.934	211.616	221.193	289.741	196.841	293.51	296.375	332.64	318.64	308.437	323.426	342.55	red
13838	ENSMUSG00000026235	Epha4	7.97924	7.78167	7.22951	8.86291	9.82006	10.4394	8.34897	9.68249	10.2274	12.3547	8.77784	14.4141	10.4874	15.0109	14.8998	9.62542	14.2993	15.7069	red
13844	ENSMUSG00000028664	Ephb2	54.4789	54.0668	54.9551	86.9169	87.0835	81.2015	119.014	96.9863	105.989	65.114	89.6189	55.8375	72.7535	52.797	64.6924	59.3391	44.4029	68.3492	red
13845	ENSMUSG00000005958	Ephb3	9.35497	9.71584	8.75151	14.4526	12.1824	9.84749	22.1002	15.0616	15.6789	8.92287	17.6973	6.77507	7.71272	4.37622	4.76795	11.5822	4.23333	5.89679	red
13853	ENSMUSG00000055493	Epm2a	1.04556	1.57433	1.25022	1.91358	1.89916	1.29147	2.9467	2.52821	1.35079	1.73881	2.45402	1.86428	1.31681	1.03524	0.541813	1.85104	1.50518	1.39379	red
13857	ENSMUSG00000006235	Epor	2.2562	2.02413	2.71786	2.3668	3.05719	1.50672	4.03807	2.68958	3.66644	1.78457	3.02033	1.77334	1.83412	1.1764	1.51708	1.26929	0.423333	1.55461	red
13867	ENSMUSG00000018166	Erbb3	57.0103	61.5786	55.6618	104.089	89.168	83.623	103.789	67.7774	69.5659	42.4637	101.276	31.329	38.7047	17.2696	27.9033	49.8195	20.6022	23.1047	red
13998	ENSMUSG00000020021	Fgd6	16.1236	16.8228	17.0682	18.9848	21.0297	15.4439	14.1878	15.7609	17.9945	20.8658	16.7062	17.7789	24.0787	23.9045	23.7314	22.3183	19.05	22.0326	red
14007	ENSMUSG00000002107	Celf2	261.224	291.07	280.592	338.956	321.746	326.582	367.246	342.706	330.896	244.487	334.926	250.723	233.498	227.469	251.401	259.939	218.581	241.179	red
14017	ENSMUSG00000078771	Evi2a	22.3419	21.3658	19.025	11.6326	19.1769	16.3049	16.3705	21.678	20.5996	29.2395	15.9983	24.372	25.4896	33.9745	30.5582	26.2319	27.0463	39.026	red
14051	ENSMUSG00000010461	Eya4	75.8853	85.1035	78.8179	107.362	99.2659	97.022	121.251	106.185	98.3668	60.4925	105.9	60.7028	59.4443	49.7854	62.2001	67.8539	38.5233	47.3888	red
14057	ENSMUSG00000021474	Sfxn1	74.6196	73.1836	75.8283	62.2418	64.0157	64.7352	53.1497	60.1928	60.4963	78.75	66.8248	86.6663	86.1567	85.2187	70.7607	78.0611	94.4033	85.8787	red
14070	ENSMUSG00000078317	F8a	5.28281	4.85792	5.16393	4.68324	4.26153	3.22869	4.47461	4.30333	5.01724	6.26889	4.5305	5.86566	6.91323	6.1173	6.17666	6.55798	6.02074	7.18337	red
14077	ENSMUSG00000028773	Fabp3	1.59585	2.339	1.95686	2.92073	2.50134	2.04483	3.1104	3.76541	2.36389	1.00668	1.51017	0.636583	0.564345	0.282337	0.43345	1.74527	0.658518	0.804108	red
14081	ENSMUSG00000018796	Acsl1	17.2241	20.5112	19.5142	20.0926	20.6129	19.5336	21.4454	24.3676	23.1082	17.8	22.6997	20.4616	14.2497	17.0343	14.5206	16.9238	20.9785	18.1728	red
14151	ENSMUSG00000024588	Fech	87.0562	88.8369	83.1665	107.614	104.963	91.049	116.176	100.644	104.542	73.7624	97.4057	69.3421	68.5679	63.2435	74.3367	62.3537	64.9111	71.2976	red
14160	ENSMUSG00000020140	Lgr5	2.75146	3.91332	4.45729	4.3811	3.84464	4.08967	3.1104	2.90475	2.31565	2.37943	3.35068	1.81881	1.17572	0.470562	0.975263	1.26929	1.12889	1.23297	red
14182	ENSMUSG00000031565	Fgfr1	190.676	185.501	186.445	265.484	242.305	228.968	273.824	240.126	246.327	187.289	250.782	194.112	210.971	173.731	181.453	178.917	188.618	207.728	red
14186	ENSMUSG00000005320	Fgfr4	164.868	164.539	148.993	237.888	206.545	196.466	237.154	178.427	202.426	105.885	251.867	148.688	109.812	79.8543	109.988	110.428	83.7729	83.0912	red
14187	ENSMUSG00000029762	Akr1b8	118.148	122.258	116.487	117.887	117.933	122.098	126.108	122.215	125.238	103.734	116.755	105.991	94.3397	104.276	106.358	105.404	85.0429	98.4228	red
14218	ENSMUSG00000053617	Sh3pxd2a	198.105	221.17	224.169	291.016	266.948	269.111	326.81	277.242	277.492	217.443	294.105	192.657	237.213	196.695	217.863	208.11	174.742	219.843	red
14252	ENSMUSG00000061981	Flot2	68.0712	64.3674	66.7506	68.1336	65.5442	69.5782	77.76	72.7262	73.5218	56.0539	66.872	63.431	57.0459	60.0437	58.0823	58.8103	61.5714	57.4669	red
14261	ENSMUSG00000040181	Fmo1	11.5011	11.8299	8.53408	20.0423	17.741	20.4483	26.0837	20.9249	18.7664	13.3157	23.7379	12.6407	12.1804	7.76427	8.88573	10.1543	11.0067	18.6553	red
14275	ENSMUSG00000001827	Folr1	0.605322	0.989576	0.489215	1.35965	0.787457	1.02242	2.18274	1.23721	1.25431	1.14396	1.51017	0.363762	0.37623	0.0470562	0.270906	0.899078	0.094074	0.214429	red
14283	ENSMUSG00000024912	Fosl1	132.731	134.942	134.915	94.672	119.045	120.538	89.1103	130.445	123.742	179.51	108.118	176.106	185.905	205.024	179.665	189.441	198.355	203.547	red
14287	ENSMUSG00000009566	Fpgs	34.7234	35.6247	33.7015	25.078	29.8771	26.4752	31.0494	32.9205	32.2261	36.6981	29.873	33.6025	40.821	36.7038	31.2084	34.3236	38.9466	36.2921	red
14312	ENSMUSG00000024335	Brd2	358.13	355.843	366.639	352.15	367.233	361.451	318.08	308.925	328.822	374.852	336.673	377.676	395.324	395.554	373.309	379.517	404.942	396.05	red
14344	ENSMUSG00000055978	Fut2	0.935497	0.944595	0.924072	1.20858	0.92642	1.23766	1.14594	1.45237	1.20607	0.732133	1.2742	0.682054	0.517316	0.61173	0.921081	0.264435	0.329259	0.428858	red
14360	ENSMUSG00000019843	Fyn	73.1338	73.2736	70.2839	84.1976	80.8302	77.2732	107.009	95.4801	95.7134	71.4287	85.7963	57.6108	65.6051	58.3967	57.1612	71.0272	55.8329	58.1102	red
14367	ENSMUSG00000045005	Fzd5	7.539	7.78167	7.93615	11.4311	9.35685	9.25557	14.1332	11.4576	11.53	10.1126	9.53292	6.54771	8.37112	7.24665	6.66429	8.99078	5.69148	8.9524	red
14369	ENSMUSG00000041075	Fzd7	45.3441	49.4788	45.6057	61.0836	54.7978	56.8249	52.0583	47.4442	49.0145	52.5305	51.3456	38.7406	47.2639	43.6681	43.4534	48.0742	45.814	50.498	red
14387	ENSMUSG00000025579	Gaa	40.9968	38.0087	36.6368	51.4149	51.0458	49.8294	59.1522	56.3736	56.6369	44.4313	55.6874	38.8316	44.5833	39.5742	40.5276	42.5211	37.4415	58.8607	red
14431	ENSMUSG00000020150	Gamt	8.85971	8.45638	8.04487	13.6469	11.0244	9.20176	15.934	11.35	12.2536	7.27557	11.6566	6.36583	7.33649	3.67038	7.09774	8.83212	4.23333	5.62876	red
14451	ENSMUSG00000052957	Gas1	127.668	123.382	127.196	190.25	165.968	158.313	206.705	158.739	175.941	96.1382	184.004	112.857	84.5577	73.3606	92.4874	93.2926	72.0137	82.7695	red
14461	ENSMUSG00000015053	Gata2	67.1357	61.9834	70.7187	61.1339	66.6096	65.058	60.6255	68.0464	68.8905	81.0837	74.0453	86.6663	80.137	95.7593	87.3402	84.9893	99.6244	82.019	red
14467	ENSMUSG00000029432	Gbas	59.4866	60.4991	52.2373	66.4214	62.1628	53.9191	66.8464	55.9433	63.1496	53.1254	70.4587	48.9715	44.9595	41.7388	41.9363	39.771	46.8959	55.001	red
14537	ENSMUSG00000038843	Gcnt1	7.86918	8.45638	8.80587	12.6901	10.5149	12.1076	10.5863	10.9197	9.79326	3.93521	7.64522	6.54771	3.1039	6.02319	7.04356	6.39932	7.2437	3.96693	red
14538	ENSMUSG00000021360	Gcnt2	19.7005	20.0164	18.6989	16.1647	17.3704	18.1883	17.2436	19.7953	18.1875	24.7095	19.0187	26.009	24.0317	28.2337	23.4063	23.852	29.1159	27.2325	red
14571	ENSMUSG00000026827	Gpd2	120.569	124.597	122.032	117.987	123.77	126.618	106.79	113.984	104.301	159.971	108.638	131.5	161.45	148.792	146.56	135.814	152.024	177.44	red
14613	ENSMUSG00000057123	Gja5	6.7686	6.83707	6.52286	6.09325	6.90183	8.77127	9.65862	9.09078	9.11786	3.43187	4.38892	3.09198	2.96281	1.83519	1.57126	8.35614	3.95111	2.89479	red
14620	ENSMUSG00000042367	Gjb3	1.15561	1.48436	2.01122	1.20858	1.38963	1.3991	1.47335	1.88271	1.35079	8.46528	1.46297	5.9566	7.57163	7.90544	5.14722	3.27899	7.10259	7.07615	red
14701	ENSMUSG00000036402	Gng12	69.2818	69.7201	67.3486	76.7951	74.4379	71.7307	75.1408	78.0516	74.0042	62.6431	71.025	67.5688	55.4469	65.8786	61.8208	64.7865	71.2611	71.7264	red
14732	ENSMUSG00000024978	Gpam	48.2606	57.1705	60.5539	76.8454	70.7322	63.3899	99.7511	82.5701	84.7623	53.9033	81.4074	55.5646	65.1819	52.8441	59.5452	58.0699	50.847	59.0215	red
14733	ENSMUSG00000034220	Gpc1	448.213	445.264	429.531	538.824	517.637	499.209	569.749	509.675	516.148	359.248	547.482	437.014	394.477	313.629	316.039	361.958	370.181	343.783	red
14739	ENSMUSG00000043895	S1pr2	12.7118	13.3143	12.8827	11.0786	12.553	11.8923	12.8782	13.3403	16.2578	14.4139	11.8454	14.7324	17.2596	17.9755	16.742	18.1402	16.0396	16.511	red
14763	ENSMUSG00000039904	Gpr37	1.48579	1.52934	1.79379	2.41716	2.22341	1.93721	3.76522	2.31304	2.12268	1.14396	4.05857	1.36411	1.64601	0.470562	0.595994	0.634643	0.376296	0.750501	red
14824	ENSMUSG00000034708	Grn	40.7216	45.8803	44.5185	64.3568	67.1192	59.8383	64.991	63.7968	65.61	52.9423	53.0918	49.1533	54.6944	48.4208	44.4828	45.6943	58.9374	72.1017	red
14866	ENSMUSG00000004032	Gstm5	11.336	13.0894	12.7739	16.9705	13.9889	12.6995	17.0254	14.7927	16.4025	13.819	14.3466	14.4141	9.78198	11.5758	10.5112	11.4765	13.4526	12.8121	red
14873	ENSMUSG00000025068	Gsto1	92.9994	90.5012	90.7222	84.3487	87.6394	89.9189	76.2321	84.7218	86.0649	90.1438	81.7849	98.1703	100.312	107.759	89.5074	89.3789	110.913	117.453	red
14936	ENSMUSG00000003865	Gys1	100.098	101.746	101.594	119.246	117.609	113.273	150.118	123.075	132.474	94.2621	132.8	92.441	86.1097	74.7252	90.5911	91.4944	71.8255	78.9098	red
14958	ENSMUSG00000096210	H1f0	90.1929	92.2555	91.7006	82.133	78.2825	79.049	96.5316	99.7834	98.5115	72.5726	96.9338	96.1241	75.5752	65.7845	62.6877	68.5415	94.1681	77.7304	red
15117	ENSMUSG00000022367	Has2	15.5182	17.6324	20.3296	22.5601	21.0761	18.1883	17.5165	18.3967	18.3322	12.1717	19.9153	14.7324	10.4874	10.2112	12.5701	10.1543	8.79592	15.5461	red
15184	ENSMUSG00000008855	Hdac5	89.3675	88.0273	89.0914	107.715	102.23	92.9862	116.667	107.745	119.159	91.5623	126.571	96.4424	93.0699	82.6306	96.7135	82.7681	79.2574	87.1117	red
15200	ENSMUSG00000024486	Hbegf	19.2052	19.7915	20.4927	12.5894	14.7301	17.0044	13.915	15.9223	16.3543	26.1737	11.1375	24.0538	26.7594	30.0689	24.3816	22.4241	28.2692	30.2881	red
15213	ENSMUSG00000040289	Hey1	11.5011	12.6846	12.176	25.0276	23.948	17.9192	27.7208	22.3235	19.8277	16.5187	35.3473	22.0531	9.92307	17.4108	9.96935	18.9864	28.3163	16.6718	red
15245	ENSMUSG00000064325	Hhip	9.57509	9.89576	12.5565	6.39539	5.92909	8.77127	6.11167	7.36945	6.51276	14.2766	7.83399	13.8684	19.705	16.9873	19.7762	13.4333	23.4715	24.3913	red
15259	ENSMUSG00000027177	Hipk3	149.404	158.197	150.461	209.537	202.469	199.856	214.127	184.129	179.221	150.591	196.888	144.777	158.816	148.415	147.915	167.81	128.458	141.791	red
15277	ENSMUSG00000000628	Hk2	56.7902	53.8419	60.8257	39.6313	43.866	45.094	42.9999	48.2511	52.6327	65.0683	35.2529	52.018	66.5457	65.2669	66.9138	62.7768	61.1481	61.2194	red
15364	ENSMUSG00000056758	Hmga2	499.28	492.584	518.785	310.403	373.162	392.716	337.342	480.359	442.819	509.702	306.941	518.634	452.276	610.883	553.841	450.65	563.033	570.059	red
15394	ENSMUSG00000029844	Hoxa1	4.29228	4.31815	3.31579	5.94218	4.6321	4.2511	4.1472	4.14195	4.92075	3.75218	3.63384	3.68309	3.24498	3.81155	3.41342	2.90878	2.72815	3.16282	red
15441	ENSMUSG00000028759	Hp1bp3	218.906	218.696	220.745	240.759	230.308	238.869	261.383	244.806	245.121	164.364	244.128	203.57	184.87	206.624	197.924	188.489	197.979	176.797	red
15464	ENSMUSG00000038239	Hrc	17.1141	19.3867	17.7748	31.3727	26.9588	22.6008	44.0367	30.2847	28.5596	14.0478	25.7672	5.13814	7.94786	1.31757	4.76795	20.3615	0.47037	3.6989	red
15500	ENSMUSG00000019878	Hsf2	47.2151	45.4755	45.9862	55.6953	55.6779	53.8114	54.3502	53.0385	50.5101	48.2292	53.4693	44.0607	42.2318	44.1387	44.5912	45.0597	40.4518	40.4734	red
15505	ENSMUSG00000029657	Hsph1	455.092	458.578	468.45	433.376	439.262	438.402	404.243	401.608	385.796	555.643	414.163	447.473	580.852	521.382	559.151	617.984	432.693	441.08	red
15547	ENSMUSG00000022721	Trmt2a	54.0937	49.2089	52.5634	43.9117	47.4327	42.511	45.1827	48.8966	46.4094	51.8899	45.9185	58.9294	58.6919	56.2792	61.1165	57.6996	60.4426	54.9474	red
15551	ENSMUSG00000049511	Htr1b	15.4082	13.2243	15.5462	9.26577	11.4413	12.8609	5.78426	8.06874	10.6616	27.9583	7.45644	10.9129	23.5144	20.8929	17.6631	22.4769	14.017	26.3747	red
15558	ENSMUSG00000034997	Htr2a	0.71538	0.674711	0.869715	0.251787	0.46321	0	0.654821	0.968249	1.20607	0.732133	0.0471927	0.772994	0.75246	1.69402	1.30035	1.53372	2.02259	1.82264	red
15926	ENSMUSG00000025950	Idh1	31.1465	32.566	31.4185	39.6817	35.4819	36.0537	31.7588	28.5633	30.1517	31.1614	34.6394	25.0086	27.6999	19.5283	20.2638	27.131	28.1752	27.0716	red
15936	ENSMUSG00000053560	Ier2	24.8732	20.6012	24.352	12.8915	18.9453	15.2286	17.4619	23.2918	24.5555	35.4169	21.2367	30.3741	33.1082	31.9041	30.3957	33.3188	36.6418	43.4754	red
15937	ENSMUSG00000003541	Ier3	5.44789	4.81294	5.43572	3.47466	3.42776	3.82061	4.36548	5.27158	4.63129	11.6684	4.71927	7.91182	9.21764	9.31712	7.09774	8.99078	13.5467	11.9008	red
15982	ENSMUSG00000001627	Ifrd1	122.88	128.51	126.217	101.722	105.288	109.668	90.3654	96.8787	92.9636	136.36	93.2527	128.863	122.886	144.274	136.049	120.688	144.874	149.939	red
16000	ENSMUSG00000020053	Igf1	1.81596	1.93417	1.73943	3.77681	3.89097	2.42152	6.38451	4.03437	3.2805	0.869407	3.91699	1.04582	1.74006	0.423505	0.650175	1.69238	0.423333	0.536072	red
16004	ENSMUSG00000023830	Igf2r	273.33	288.821	276.352	373.803	353.522	340.304	392.838	355.401	348.312	173.195	336.153	214.983	180.637	209.682	215.75	224.346	188.383	245.95	red
16010	ENSMUSG00000017493	Igfbp4	28.8903	23.345	27.0699	28.4016	32.2394	28.1434	43.8185	41.5271	47.9532	31.2529	30.2505	32.4658	24.0787	26.3044	37.8727	34.1121	12.3237	16.2966	red
16011	ENSMUSG00000026185	Igfbp5	261.444	295.703	267.437	679.976	562.337	514.599	637.578	471.537	470.704	281.368	566.218	228.306	271.121	124.793	157.667	151.415	105.927	234.853	red
16161	ENSMUSG00000000791	Il12rb1	0.935497	0.719692	0.815358	0.705004	0.46321	0.538114	0.545685	0.32275	0.675397	1.28123	0.471927	0.818464	1.74006	1.31757	1.13781	1.00485	0.987777	1.07214	red
16174	ENSMUSG00000026068	Il18rap	50.6269	52.0427	49.8456	50.861	55.9095	57.0401	43.0545	56.6426	50.3171	72.3896	47.2399	74.8895	76.2336	79.5249	74.4992	70.7627	77.1407	78.2129	red
16190	ENSMUSG00000030748	Il4ra	35.1086	28.068	31.1467	21.553	27.8853	27.8205	29.3033	36.3631	38.4011	41.8688	31.6191	41.6053	39.8804	45.3151	41.9363	46.7521	55.1744	55.001	red
16206	ENSMUSG00000030029	Lrig1	58.441	60.4091	60.9888	48.1921	52.8523	53.9729	50.585	58.3101	57.7465	77.1942	56.1121	66.6594	80.7954	76.3722	74.2825	78.6429	79.3044	79.1778	red
16322	ENSMUSG00000032968	Inha	3.41181	3.77838	4.89215	4.28038	4.30786	2.85201	5.89339	5.80949	4.96899	1.55578	2.54841	1.6824	2.11629	0.376449	1.67962	3.17322	1.50518	1.12575	red
16323	ENSMUSG00000041324	Inhba	0.440234	0.899615	1.35893	1.10786	1.48227	1.3991	0.70939	0.806874	0.820125	4.48431	0.991046	1.59146	3.1039	2.11753	0.8669	2.90878	3.15148	3.85972	red
16332	ENSMUSG00000032737	Inppl1	276.082	277.216	266.731	336.539	311.833	299.03	399.277	340.339	356.417	274.87	360.411	250.314	282.878	257.727	292.254	268.877	225.684	284.172	red
16367	ENSMUSG00000055980	Irs1	90.2479	95.8989	100.724	98.2473	110.198	108.053	75.4136	89.4016	88.3805	109.591	94.9045	103.217	117.525	113.547	118.223	114.289	114.3	106.303	red
16403	ENSMUSG00000027111	Itga6	351.086	369.472	370.173	311.209	340.598	356.178	386.508	409.085	426.32	434.063	311.425	279.187	255.836	298.054	334.732	289.873	274.696	342.496	red
16420	ENSMUSG00000026971	Itgb6	31.972	31.9813	32.8861	39.7824	36.0841	37.7756	46.0558	34.6418	36.4232	26.4025	37.1878	20.3252	22.4797	16.9873	22.7561	23.9578	15.287	22.4078	red
16431	ENSMUSG00000031239	Itm2a	73.354	69.2703	68.0552	63.0979	60.2636	56.3406	72.1941	65.4106	70.1448	61.0416	62.2472	44.8337	48.8629	45.4563	40.3109	56.8535	40.4989	54.8402	red
16467	ENSMUSG00000034958	Atcay	0.71538	1.1695	1.03279	0.755361	0.972741	0.75336	2.72842	2.04408	2.21916	0.320308	2.26525	0.227351	0.517316	0.0941123	0.812719	0.423096	0.376296	0.321643	red
16500	ENSMUSG00000050556	Kcnb1	10.1804	12.5046	11.3063	18.0783	15.147	16.3587	18.0622	14.6851	15.3894	1.92185	11.4206	4.36514	3.4331	1.9293	2.49234	7.61572	2.54	1.17936	red
16502	ENSMUSG00000058975	Kcnc1	8.4745	7.42182	7.99051	9.76934	11.1634	9.20176	11.6776	8.60666	10.6616	4.75886	8.16433	6.50224	5.78454	3.10571	3.79269	5.60602	3.71592	4.55661	red
16511	ENSMUSG00000038319	Kcnh2	3.90708	4.09325	3.64193	5.48896	5.65116	4.2511	7.63958	3.55025	4.00414	1.28123	5.28558	1.63693	1.64601	0.752899	0.921081	1.79816	0.658518	1.17936	red
16514	ENSMUSG00000096146	Kcnj11	0.770409	0.719692	0.924072	1.46037	1.20435	1.23766	1.36421	0.860666	1.39904	0.457583	0.51912	0.727524	0.282173	0.282337	0.270906	0.211548	0.376296	0.160822	red
16526	ENSMUSG00000037624	Kcnk2	8.41947	7.78167	8.04487	4.33074	5.46588	6.34975	4.63832	7.15428	6.07857	9.88379	5.1912	9.3214	8.27706	12.3287	10.8904	9.46676	10.9126	11.9008	red
16529	ENSMUSG00000023243	Kcnk5	17.8295	17.1826	16.8507	14.7547	14.4522	15.8206	12.387	14.4161	14.0386	22.2843	14.4882	24.1902	23.4203	24.5633	22.8103	22.9529	25.3529	20.1027	red
16548	ENSMUSG00000029162	Khk	1.87099	2.29402	1.84814	2.82002	3.56672	2.69057	3.32868	3.71162	4.10063	2.47095	2.64279	2.22804	1.83412	2.35281	1.57126	1.48083	1.92852	2.68036	red
16553	ENSMUSG00000021375	Kif13a	46.3346	51.7278	50.3891	60.1268	56.4653	54.9953	58.0608	47.9283	52.1021	50.9747	61.0673	47.6073	48.0634	39.9036	39.8774	48.9733	46.2374	49.3186	red
16561	ENSMUSG00000063077	Kif1b	212.193	229.492	223.517	269.916	253.005	252.322	264.548	243.407	226.789	197.905	259.182	187.747	189.15	178.013	186.925	219.957	170.462	178.298	red
16579	ENSMUSG00000026585	Kifap3	80.0675	78.3114	75.176	81.3272	79.5795	85.7216	99.7511	88.4334	82.7361	69.4611	80.6995	70.8426	66.4046	64.0905	71.4651	69.9165	62.7003	67.8131	red
16599	ENSMUSG00000029178	Klf3	43.6382	47.9944	42.7248	55.091	51.4627	50.0446	57.024	52.3392	50.3171	49.419	54.8379	40.423	38.4225	39.8566	38.1436	45.1654	41.5807	47.0671	red
16651	ENSMUSG00000030255	Sspn	40.0062	47.2298	44.0837	59.0189	49.4245	49.7756	79.5608	68.3691	66.0924	29.0565	66.8248	38.7861	29.7692	33.7393	38.848	36.0689	28.3633	31.8963	red
16658	ENSMUSG00000074622	Mafb	2.36626	2.02413	2.06557	2.31644	1.66756	2.26008	2.83756	2.68958	1.97795	0.915166	1.79332	0.591113	1.12869	0.941123	0.812719	2.37991	0.846666	1.501	red
16777	ENSMUSG00000002900	Lamb1	329.075	332.228	349.897	258.334	295.806	304.627	272.951	353.572	350.049	402.947	275.888	382.359	406.375	473.009	433.775	436.211	423.333	427.517	red
16779	ENSMUSG00000052911	Lamb2	56.46	58.0251	52.9983	75.0326	67.0728	73.8293	88.892	67.0781	79.7451	63.5583	77.7264	54.5188	63.818	55.4792	58.1365	56.4304	54.7511	68.7244	red
16782	ENSMUSG00000026479	Lamc2	3.85205	4.85792	4.45729	5.94218	6.02173	4.2511	8.45811	7.47703	7.18815	6.40616	5.09681	3.18292	3.66824	3.90566	4.17196	4.97137	3.85703	6.64729	red
16783	ENSMUSG00000031447	Lamp1	259.298	262.687	252.326	315.943	325.683	323.192	323.755	328.021	314.253	283.473	272.302	267.592	275.165	274.29	252.485	261.685	282.504	313.924	red
16784	ENSMUSG00000016534	Lamp2	142.416	136.067	131.381	166.431	173.472	167.3	174.837	173.155	167.933	158.69	164.75	142.822	139.487	155.615	140.275	140.415	138.665	177.279	red
16792	ENSMUSG00000028581	Laptm5	32.6323	34.1854	31.8533	29.7612	31.6373	31.6411	26.9568	32.7053	29.9587	36.7897	33.0349	43.3331	36.024	48.4678	55.4274	33.5303	36.2655	33.5581	red
16795	ENSMUSG00000004383	Large1	56.8452	57.8902	54.8464	68.335	61.9312	68.7172	68.6471	72.8876	71.6403	63.6498	62.5775	56.7923	58.7859	59.0555	56.5652	59.6036	55.4566	64.3822	red
16796	ENSMUSG00000038366	Lasp1	187.044	184.016	189.761	179.927	190.611	198.564	148.535	191.713	185.589	235.472	160.833	213.255	258.094	251.421	207.081	236.986	271.498	263.801	red
16798	ENSMUSG00000040021	Lats1	108.022	112.722	117.52	117.081	121.361	115.533	102.916	105.647	104.831	136.726	111.186	110.629	131.539	132.745	125.484	126.4	113.5	126.138	red
16848	ENSMUSG00000029570	Lfng	18.6549	18.3521	20.8188	26.0348	24.4575	21.417	28.4302	22.1621	25.5686	15.9239	20.2929	14.2322	16.6482	15.3874	14.7915	9.88986	11.6652	13.9379	red
16865	ENSMUSG00000026427	Eif2d	43.8583	42.3718	45.1708	39.027	39.5118	39.39	42.1814	42.5492	43.2737	45.0719	44.078	47.2436	48.8629	45.9739	46.9751	48.4973	49.3889	48.8362	red
16907	ENSMUSG00000062075	Lmnb2	302.276	297.458	293.42	335.078	329.574	322.922	330.576	296.123	321.971	211.037	331.198	282.006	241.493	235.704	236.447	250.578	249.861	194.648	red
16918	ENSMUSG00000028654	Mycl	80.0125	73.1836	67.6747	112.196	97.7837	89.1118	124.252	78.9661	89.3936	31.1156	110.572	47.7438	46.2763	28.4219	41.2319	39.5065	25.7292	25.9459	red
16923	ENSMUSG00000042594	Sh2b3	83.3693	80.1107	81.4814	59.9757	67.2581	65.1119	66.8464	75.5234	75.8857	118.056	70.8834	107.264	125.614	128.369	116.436	119.154	119.145	121.688	red
16956	ENSMUSG00000015568	Lpl	63.6688	67.741	62.1303	67.8818	66.4707	69.0401	70.6661	69.3374	65.5135	69.7356	64.8899	65.3862	55.4939	55.1028	51.5806	54.5793	74.2244	67.009	red
16975	ENSMUSG00000028613	Lrp8	40.8317	41.1574	41.3115	31.2216	31.0351	31.3183	20.354	27.111	26.7264	34.9593	28.8347	34.2846	39.9274	40.3271	36.5182	36.6506	47.4133	36.4529	red
16976	ENSMUSG00000029103	Lrpap1	42.0974	39.9879	39.6808	58.5153	50.1193	50.7442	67.3375	51.8551	55.5273	39.7182	57.2919	40.0593	38.7047	34.6804	32.1295	34.9583	36.9241	37.7395	red
16979	ENSMUSG00000034648	Lrrn1	482.606	491.414	483.072	698.206	648.309	614.527	799.755	625.65	646.21	356.732	648.192	382.723	363.015	276.314	333.919	320.865	235.42	316.711	red
16980	ENSMUSG00000026443	Lrrn2	1.59585	1.79923	1.1415	2.11501	2.36237	2.47533	3.54695	2.42062	3.13577	1.6473	2.68998	0.591113	1.26978	0.705842	1.08363	0.264435	0.611481	1.07214	red
16985	ENSMUSG00000018819	Lsp1	178.845	175.11	167.964	223.386	203.766	195.927	248.723	202.041	215.21	142.125	267.205	168.922	144.566	145.968	174.139	159.084	115.1	91.1322	red
17076	ENSMUSG00000026980	Ly75	49.7464	53.0773	57.2925	61.285	61.7922	59.2464	61.7169	58.2025	58.7595	38.1167	54.9323	48.2894	39.3631	44.5151	46.2166	40.8287	47.9307	39.0797	red
17089	ENSMUSG00000067367	Lyar	145.827	150.146	154.211	118.944	119.091	118.493	106.081	118.019	109.318	139.38	111.328	148.278	136.948	151.191	136.97	136.29	145.533	118.526	red
17117	ENSMUSG00000022244	Amacr	38.3003	33.8705	35.4409	39.1277	37.7053	33.0402	43.8185	38.5686	38.8836	34.3645	45.8241	34.5574	33.1082	28.2337	30.2331	32.1553	29.7744	31.1994	red
17118	ENSMUSG00000069662	Marcks	245.761	226.028	203.242	225.702	225.352	228.43	227.059	245.935	248.884	191.91	232.471	198.887	148.705	170.39	189.418	186.003	202.635	175.778	red
17127	ENSMUSG00000032402	Smad3	38.9607	43.0016	37.5065	56.6018	50.8605	48.6994	58.4974	51.5861	46.6024	31.0699	57.9054	36.4217	36.4003	27.2926	29.6371	42.9971	34.4781	31.6819	red
17132	ENSMUSG00000055435	Maf	9.46503	9.53591	8.96894	19.589	16.0271	17.2735	24.5558	18.6657	18.9594	7.96194	16.659	7.1843	6.2078	8.94067	7.31447	8.83212	6.58518	7.93387	red
17133	ENSMUSG00000042622	Maff	16.2336	14.5288	14.8395	13.5461	13.711	15.2825	13.0419	13.4479	15.4859	18.3033	14.2994	19.2339	20.0813	20.0459	16.3627	22.6356	27.2344	21.8181	red
17189	ENSMUSG00000018893	Mb	11.7212	10.7054	9.18637	10.2226	9.12524	6.83405	15.6611	15.2768	12.4466	5.17069	8.44749	2.1371	3.33904	1.08229	1.57126	12.2698	0.611481	2.03707	red
17210	ENSMUSG00000038612	Mcl1	178.295	169.937	162.582	142.864	161.568	168.268	158.249	171.057	169.669	216.665	156.397	179.562	172.501	196.883	197.382	203.456	226.765	219.736	red
17237	ENSMUSG00000022517	Mgrn1	56.405	58.1151	53.8136	66.6732	64.9421	62.0984	70.2296	63.3665	69.8071	54.0405	69.6564	49.5626	55.541	49.1266	47.6795	51.0359	50.7059	57.4669	red
17240	ENSMUSG00000032717	Mdfi	1.3207	1.21448	1.84814	1.71215	1.80652	1.34529	2.45558	2.36683	2.46038	2.15064	1.55736	1.09129	0.940575	1.03524	0.595994	1.2164	1.08185	1.23297	red
17254	ENSMUSG00000010095	Slc3a2	232.884	226.658	216.396	187.027	185.979	186.457	214.672	212.746	225.245	227.556	224.118	252.905	231.57	235.893	214.774	225.087	261.291	221.13	red
17258	ENSMUSG00000030557	Mef2a	328.029	365.738	345.549	553.881	513.422	497.648	536.08	437.487	411.269	274.367	528.511	306.697	237.025	225.07	267.98	276.81	220.133	291.73	red
17260	ENSMUSG00000005583	Mef2c	43.6382	48.5342	43.5401	56.0478	47.6643	44.7173	83.6534	57.3956	56.7334	26.4483	46.7208	12.186	16.6952	10.9641	6.77266	48.9204	12.7	11.74	red
17261	ENSMUSG00000001419	Mef2d	140.159	142.994	131.327	161.496	159.066	159.981	190.335	175.092	168.56	129.496	191.366	130.272	129.141	128.746	122.775	125.818	127.658	139.968	red
17294	ENSMUSG00000051855	Mest	583.035	628.831	554.226	862.522	742.572	645.092	948.782	652.976	744.915	389.312	1133.43	490.533	391.561	232.881	308.02	343.025	216.7	283.421	red
17306	ENSMUSG00000027887	Sypl2	2.97158	2.7888	1.63072	2.92073	1.71388	1.23766	2.72842	2.42062	2.70159	0.549099	1.36859	0.727524	0.846518	0.564674	0.541813	2.59146	0.282222	0.482465	red
17318	ENSMUSG00000035299	Mid1	50.4068	48.8491	49.465	61.7886	61.3754	55.9639	77.5418	69.3912	64.9346	47.3598	61.5393	44.6063	47.452	58.4908	63.067	46.7521	34.0548	37.4714	red
17347	ENSMUSG00000020190	Mknk2	154.797	153.114	143.286	190.25	186.813	178.493	203.977	166.862	175.266	121.397	190.706	132.046	135.349	106.817	116.977	130.895	109.737	114.451	red
17355	ENSMUSG00000029313	Aff1	63.8889	69.6751	67.3486	77.6512	75.8738	74.206	91.7841	85.69	83.8457	71.9778	74.3285	59.1568	79.8078	71.1019	74.9869	68.8588	63.2177	75.5862	red
17385	ENSMUSG00000000901	Mmp11	13.5922	12.1448	14.2416	15.5101	13.8037	13.0224	16.6434	14.0934	13.9421	13.3614	18.122	10.731	10.9107	7.71721	8.83154	9.83697	10.0189	9.81012	red
17388	ENSMUSG00000031790	Mmp15	57.4505	54.2468	58.2166	84.1976	75.7349	72.3226	91.9478	84.8294	86.7403	60.584	88.6751	73.2071	57.4221	62.7259	62.3626	63.4643	56.0211	63.5245	red
17472	ENSMUSG00000079363	Gbp4	19.7555	19.4317	17.8835	49.7531	46.46	41.2734	66.7372	46.9063	52.4398	27.8668	48.7029	28.7827	23.3733	17.9755	22.6478	20.3615	16.9333	38.1147	red
17688	ENSMUSG00000005370	Msh6	107.582	105.3	107.953	90.8952	91.9472	91.7485	86.109	97.04	94.1696	106.388	86.9761	111.493	108.778	110.253	117.79	113.125	109.643	103.355	red
17691	ENSMUSG00000024042	Sik1	118.478	129.634	120.727	160.439	160.41	149.004	182.531	148.734	152.929	76.6451	156.397	100.216	88.7903	75.9016	91.458	97.2062	77.9403	90.9714	red
17700	ENSMUSG00000026100	Mstn	3.79702	3.77838	2.88093	5.84146	5.2806	3.87442	9.22207	7.15428	5.40318	3.47763	1.46297	0.272821	1.03463	0.282337	0.43345	2.85589	0.141111	1.28657	red
17755	ENSMUSG00000052727	Map1b	791.045	922.87	892.654	977.387	908.957	964.516	970.936	922.257	850.47	599.754	910.866	658.955	683.046	715.254	812.394	795.049	639.703	574.187	red
17756	ENSMUSG00000015222	Map2	22.4519	25.0093	21.1449	25.783	22.512	22.8699	28.4302	20.1181	21.7574	14.8714	24.0211	15.7782	16.319	13.1287	14.8998	16.818	13.6878	11.0431	red
17758	ENSMUSG00000032479	Map4	404.52	424.303	422.845	447.174	455.289	435.711	549.395	498.003	482.475	414.158	457.203	365.717	410.326	369.908	369.95	385.07	382.975	388.706	red
17775	ENSMUSG00000020585	Laptm4a	218.631	227.962	227.594	263.52	253.144	248.286	295.161	284.558	269.387	245.447	257.53	219.576	238.577	220.929	214.178	233.02	212.842	266.749	red
17847	ENSMUSG00000056342	Usp34	177.029	192.652	202.97	192.869	206.221	205.614	179.312	198.706	185.638	200.055	206.515	184.154	230.065	224.599	234.226	214.88	187.631	200.116	red
17869	ENSMUSG00000022346	Myc	133.996	124.777	132.958	85.1041	105.38	107.3	82.8349	116.943	107.871	142.079	84.8053	145.186	149.222	152.18	135.236	142.266	175.824	140.987	red
17877	ENSMUSG00000000435	Myf5	140.049	137.326	144.21	155.655	163.282	154.869	141.987	129.692	133.922	200.559	165.929	170.695	206.362	219.658	195.54	205.466	180.434	199.472	red
17879	ENSMUSG00000056328	Myh1	90.413	105.795	91.4288	126.045	108.669	104.287	329.757	230.712	226.162	51.6611	133.933	29.0555	37.9052	6.16436	13.5453	125.871	3.38666	12.276	red
17883	ENSMUSG00000020908	Myh3	753.13	828.77	690.826	1155.95	1007.02	962.149	1752.9	1225.75	1153	545.118	1146.22	234.672	388.881	46.915	184.379	941.07	41.1103	170.846	red
17884	ENSMUSG00000057003	Myh4	1.26567	1.79923	1.1415	7.20111	4.67842	4.35873	12.2233	8.44528	8.8284	1.73881	4.15296	0.772994	0.658403	0.423505	0.758538	2.53857	0.658518	0.268036	red
17885	ENSMUSG00000055775	Myh8	105.821	124.956	103.659	108.973	102.555	85.614	208.561	158.309	132.812	41.5028	95.0461	11.3221	22.8089	1.41168	6.9352	131.9	0.987777	5.62876	red
17896	ENSMUSG00000061086	Myl4	135.592	137.686	117.466	162.503	132.663	137.973	237.482	179.395	175.555	86.3459	147.194	35.6487	54.2242	10.07	24.3816	160.036	9.21925	29.8592	red
17901	ENSMUSG00000061816	Myl1	112.535	111.777	101.485	110.988	105.473	92.8247	210.798	159.492	144.873	57.8385	96.0843	19.4158	39.9744	4.42328	17.5005	139.093	3.62185	20.2099	red
17907	ENSMUSG00000030672	Mylpf	209.661	206.956	173.726	305.619	264.817	257.273	367.628	290.259	286.272	113.343	249.602	80.7551	89.872	34.6333	63.8255	199.807	27.0463	54.8938	red
17925	ENSMUSG00000004677	Myo9b	114.351	117.85	123.282	109.93	117.331	112.251	107.773	115.437	123.694	135.948	121.757	130.272	149.928	149.121	144.772	130.049	147.085	140.183	red
17928	ENSMUSG00000026459	Myog	506.929	561.135	456.818	927.433	771.106	706.114	1082.31	711.663	712.254	330.146	910.772	262.09	282.831	57.6438	166.336	376.396	49.1066	147.045	red
17929	ENSMUSG00000024049	Myom1	24.5981	31.2166	23.0475	35.9048	30.5256	29.0582	58.2245	43.4098	37.0986	16.3815	26.8998	7.45712	10.1582	2.96454	5.68903	31.3091	3.4337	5.03908	red
17930	ENSMUSG00000031461	Myom2	45.3441	45.7454	39.1915	55.2925	49.0076	49.937	96.2587	73.5331	68.4081	36.9727	52.4311	10.5946	20.7867	3.34099	9.96935	54.0505	2.30481	12.5977	red
17937	ENSMUSG00000025402	Nab2	11.6662	12.4597	10.4366	10.5247	12.1361	8.82508	12.3325	13.8244	11.8677	19.5388	16.2343	19.052	17.1655	15.058	16.3086	17.1354	15.6163	17.2615	red
17966	ENSMUSG00000017119	Nbr1	120.459	122.752	115.563	133.195	131.274	135.766	157.867	146.475	148.008	135.216	159.134	124.452	132.386	126.016	134.044	139.198	119.333	145.007	red
17967	ENSMUSG00000039542	Ncam1	198.38	204.482	197.371	243.529	234.06	228.214	305.692	272.939	261.861	195.617	239.833	181.063	198.414	172.696	181.02	190.605	131.421	191.485	red
17977	ENSMUSG00000020647	Ncoa1	126.457	139.215	126.652	197.603	176.576	170.259	235.19	179.503	193.26	92.7978	174.66	96.6243	101.394	81.1719	96.7677	113.707	78.74	84.5386	red
17988	ENSMUSG00000005125	Ndrg1	12.8218	12.5946	12.3391	15.9633	12.5993	15.7129	14.2969	14.5775	11.8677	10.8447	15.1017	10.0489	11.0518	9.08184	8.18137	11.8467	11.383	9.6493	red
17996	ENSMUSG00000026950	Neb	249.943	335.601	292.985	451.756	391.088	410.797	642.925	544.371	484.935	255.743	533.183	190.384	230.253	165.638	280.876	342.231	83.867	201.617	red
18011	ENSMUSG00000006435	Neurl1a	30.7063	29.2375	24.8956	55.4435	46.0894	41.381	75.5773	53.2537	51.3302	18.8524	52.3367	16.6876	17.1185	7.15254	13.2202	25.1213	6.63222	13.2946	red
18029	ENSMUSG00000055053	Nfic	299.139	310.457	301.248	332.057	327.397	316.627	378.978	346.041	363.701	249.932	329.735	295.648	282.925	268.079	268.631	269.3	286.314	265.785	red
18032	ENSMUSG00000001911	Nfix	165.198	179.833	171.225	185.114	182.551	170.959	210.471	193.327	196.637	144.55	213.358	178.107	163.519	150.533	154.471	164.002	162.325	159.642	red
18053	ENSMUSG00000000120	Ngfr	13.152	14.8436	13.1544	32.9338	33.6754	31.8026	27.4479	29.0475	28.0772	24.8925	18.5467	16.9604	23.8436	16.3285	10.7279	20.7317	21.8722	21.6037	red
18074	ENSMUSG00000021806	Nid2	59.4316	65.0871	57.6186	89.0319	81.1081	80.0176	113.448	100.106	104.301	38.5742	96.0843	41.8781	30.4276	25.0809	31.2084	47.9685	26.9522	40.1518	red
18082	ENSMUSG00000034285	Nipsnap1	10.5106	12.3697	12.1217	9.51755	9.86638	9.04032	9.1675	8.66045	8.53895	18.9439	13.4499	13.0045	19.1407	13.6463	14.1413	12.6929	15.1459	18.4945	red
18108	ENSMUSG00000026643	Nmt2	73.0238	77.052	74.4694	59.9253	63.2282	66.5109	57.5697	65.1954	60.5928	81.9531	57.811	79.7548	77.5974	87.5245	80.5675	74.9937	87.9122	82.9303	red
18121	ENSMUSG00000048616	Nog	5.44789	5.30773	6.35979	8.81255	7.59665	6.18832	6.93019	6.18603	5.59615	3.79794	5.09681	3.77403	4.18556	2.39986	4.11778	3.70209	2.91629	3.7525	red
18131	ENSMUSG00000038146	Notch3	113.25	118.749	110.563	252.14	217.894	193.99	251.615	187.464	215.838	171.594	251.395	151.052	167.94	126.158	162.002	159.295	79.1163	132.035	red
18145	ENSMUSG00000024413	Npc1	48.7559	49.1639	50.6066	66.5222	63.9693	61.0222	78.3057	62.8286	59.9656	50.0596	69.562	52.1089	52.5781	44.3269	43.8868	52.8869	42.7566	56.4484	red
18175	ENSMUSG00000049134	Nrap	60.0369	62.6132	49.6281	91.9023	78.5141	71.8383	123.87	86.6045	85.6307	35.4169	65.2203	18.0517	31.5093	8.0466	17.1755	58.6516	6.20889	17.8512	red
18197	ENSMUSG00000020297	Nsg2	0.660351	1.3944	0.869715	1.25894	1.29699	1.18385	0.873095	0.484124	0.482426	0.0457583	1.36859	0.227351	0.141086	0.0470562	0.216725	0.317322	0.329259	0.107214	red
18198	ENSMUSG00000057280	Musk	66.2552	67.561	71.6971	77.5504	76.2444	75.7127	95.9859	90.4237	85.293	56.5572	75.4139	52.3362	63.2066	52.9382	64.1506	58.1227	37.4885	66.2585	red
18208	ENSMUSG00000020902	Ntn1	96.081	103.591	99.365	107.715	118.072	118.331	110.774	114.415	114.625	85.4307	91.4594	96.0786	97.8668	90.3949	86.7984	93.9801	99.5303	90.5426	red
18209	ENSMUSG00000036473	Tbc1d24	22.8371	24.7394	21.8516	37.5666	32.9806	29.2734	32.9048	26.5731	23.3012	19.2185	28.1268	18.6883	19.4229	18.1166	20.1554	23.7462	18.8148	17.3151	red
18218	ENSMUSG00000037887	Dusp8	6.2183	6.52221	4.72908	4.17967	5.00267	5.32733	9.33121	8.12253	7.33288	7.04678	5.28558	3.95591	4.93802	4.23505	3.52178	6.29355	5.12703	5.84319	red
18223	ENSMUSG00000063160	Numbl	36.1542	37.8288	35.4953	40.3363	37.5663	36.3765	44.7461	34.6418	36.182	22.6961	44.8802	28.328	24.8782	21.5988	26.603	28.0301	25.7292	20.8532	red
18263	ENSMUSG00000011179	Odc1	602.35	629.235	618.694	475.827	517.498	543.28	497.937	604.187	573.895	618.286	501.469	713.883	677.449	746.358	680.733	687.001	713.175	707.508	red
18295	ENSMUSG00000021390	Ogn	9.96029	11.3351	9.51251	13.8483	10.4686	9.417	27.4479	18.7733	16.306	10.2041	18.4051	4.13779	6.72511	2.35281	3.63014	11.8996	2.06963	6.00401	red
18419	ENSMUSG00000009487	Otog	30.8164	27.888	24.6782	28.2505	24.9207	26.6367	30.722	24.26	24.845	19.1727	34.4979	17.597	16.0838	13.9757	16.3627	17.6642	8.93703	12.1688	red
18442	ENSMUSG00000032860	P2ry2	7.75912	7.96159	8.09922	5.7911	6.06805	6.61881	3.76522	4.41091	5.45142	6.45192	6.04066	7.59353	6.2078	8.51717	7.42283	10.4716	8.88999	7.34419	red
18476	ENSMUSG00000005447	Pafah1b3	16.3987	14.3489	16.4702	19.7905	18.0189	15.5515	19.5901	15.1154	16.7884	11.8056	14.8185	13.9594	10.3934	10.6817	9.96935	12.7986	12.653	13.0266	red
18550	ENSMUSG00000030530	Furin	197.39	185.995	188.076	232.299	227.112	218.259	243.048	228.023	233.88	182.713	225.911	189.975	197.709	185.072	188.117	190.393	186.031	187.196	red
18563	ENSMUSG00000024892	Pcx	6.43842	8.6363	5.65315	10.9779	10.7002	10.4932	14.1332	10.7045	13.5079	8.19073	11.3262	8.13917	8.04192	6.54081	8.01883	9.04367	6.77333	11.2039	red
18590	ENSMUSG00000025856	Pdgfa	69.8871	66.7064	68.0552	60.6807	68.1845	67.7486	65.0456	71.8118	70.5308	88.0847	72.8183	87.3938	80.6073	91.5713	89.9409	99.9563	91.487	95.8497	red
18604	ENSMUSG00000038967	Pdk2	5.11772	6.25232	5.10958	7.65433	6.85551	4.41254	11.7868	8.06874	8.49071	7.13829	8.54188	4.31967	4.18556	4.23505	3.79269	5.07715	5.31518	5.78958	red
18612	ENSMUSG00000017724	Etv4	56.8452	53.752	55.1726	42.2499	47.0158	42.6187	36.8337	48.8966	49.5934	60.2179	47.2871	65.0224	71.0604	70.5842	68.4851	59.2334	76.3881	63.2029	red
18616	ENSMUSG00000002265	Peg3	1351.41	1461.51	1467.48	1735.72	1651.76	1648.03	1701.06	1587.55	1584.29	1431.55	1561.79	1058.18	1287.13	1181.77	1407.41	1228.3	879.075	1302.87	red
18641	ENSMUSG00000020277	Pfkl	89.9728	87.5775	83.4927	90.6434	85.2307	81.2015	104.171	100.052	99.6211	85.751	85.0412	81.2553	90.3422	75.7134	75.1494	99.8505	83.867	82.5015	red
18642	ENSMUSG00000033065	Pfkm	39.566	37.289	35.4409	41.696	40.5772	39.0133	58.9885	51.5324	44.8657	35.8745	45.4937	30.9652	32.2617	25.5044	29.0412	39.4537	24.4122	29.9128	red
18709	ENSMUSG00000031834	Pik3r2	48.7009	44.8008	47.019	52.7242	52.4817	48.3765	58.2791	54.4371	62.1848	47.2226	57.7638	47.8347	49.2861	45.3151	40.1483	43.5788	34.1489	46.3702	red
18712	ENSMUSG00000024014	Pim1	8.91474	8.6363	8.75151	6.54647	6.80919	6.34975	10.1497	9.30595	9.79326	6.17737	8.54188	7.95729	6.48997	5.83496	4.38868	6.55798	7.47888	7.88026	red
18715	ENSMUSG00000031155	Pim2	4.67748	4.31815	4.34858	4.48181	5.83645	4.57397	3.92893	3.33508	3.76293	6.54344	5.52154	5.22908	6.01968	6.30553	6.01412	6.02911	5.73852	5.41433	red
18718	ENSMUSG00000026737	Pip4k2a	24.6531	25.5491	23.2105	32.9338	30.3866	27.8743	32.7956	27.7565	28.4149	25.3501	32.4686	24.2356	25.3485	22.3517	22.2143	21.8952	20.0848	22.5686	red
18741	ENSMUSG00000028023	Pitx2	34.8885	40.1228	38.3218	40.6888	43.2175	37.2375	49.6027	40.7202	39.5107	31.802	40.4913	30.8288	32.779	24.4221	25.5194	33.1072	23.6126	27.6613	red
18747	ENSMUSG00000005469	Prkaca	179.56	190.853	162.8	177.812	182.644	182.797	208.397	191.014	200.593	141.53	197.265	143.368	133.938	139.098	147.752	151.415	137.254	136.752	red
18753	ENSMUSG00000021948	Prkcd	20.0857	19.4767	18.8076	14.2008	16.3513	15.7668	16.5342	14.0934	19.7312	27.5007	20.34	21.6438	24.3609	28.3749	25.4652	22.001	26.8111	31.3602	red
18760	ENSMUSG00000002688	Prkd1	10.3455	11.2902	10.0017	12.0858	9.35685	10.7085	16.7525	14.5775	14.4728	9.15166	11.7982	10.8674	10.4874	8.75245	9.59008	12.0582	10.4893	10.2926	red
18761	ENSMUSG00000026778	Prkcq	1.54082	0.854634	1.46764	1.41001	1.06538	1.29147	2.61929	1.77512	2.07443	1.0982	1.08543	0.363762	0.564345	0.282337	0.487631	1.58661	0.376296	0.536072	red
18767	ENSMUSG00000027499	Pkia	184.898	193.282	187.369	231.191	218.45	219.282	287.303	243.515	239.38	127.711	222.089	125.134	103.651	120.134	144.772	128.198	88.5707	98.53	red
18769	ENSMUSG00000035268	Pkig	166.188	159.637	148.558	191.056	185.794	178.385	217.837	201.665	204.645	136.588	186.411	145.778	138.782	126.158	146.994	123.438	108.326	113.004	red
18787	ENSMUSG00000037411	Serpine1	236.02	244.335	241.509	204.25	211.039	208.143	200.976	220.061	214.246	327.721	192.31	240.674	326.944	344.733	274.266	327.952	328.601	389.617	red
18793	ENSMUSG00000046223	Plaur	74.2895	69.3153	68.4357	47.6381	56.4653	52.8428	51.0215	61.6452	61.3646	76.4163	51.912	87.7576	82.9587	90.0655	77.6959	68.0655	100.377	91.3467	red
18798	ENSMUSG00000039943	Plcb4	37.5299	42.057	40.3874	45.0195	39.2339	42.2958	60.4618	48.9504	49.0145	43.7907	50.3546	41.1506	42.9843	46.5385	45.4039	43.1029	40.8281	39.5085	red
18807	ENSMUSG00000003363	Pld3	37.8601	36.7493	33.9189	51.4653	50.7215	45.6859	58.2791	52.662	54.7554	42.0519	51.9591	37.4675	36.0711	32.6099	36.0305	36.5449	35.3248	48.7826	red
18858	ENSMUSG00000018217	Pmp22	21.9567	20.3763	19.9491	23.6176	18.2968	20.2331	25.1561	20.3332	17.9945	13.2241	19.2074	13.4137	12.3215	11.6229	12.4617	14.0679	13.97	16.0286	red
18933	ENSMUSG00000026586	Prrx1	140.655	157.567	154.972	182.495	177.178	182.313	221.384	210.11	199.001	186.923	196.605	163.92	153.502	144.839	164.061	174.262	148.073	173.258	red
18951	ENSMUSG00000072214	Sept5	9.63012	10.2556	10.1648	12.7404	12.0898	12.4304	15.7703	14.6851	14.1833	11.0735	9.95766	10.3217	10.5815	10.2112	9.31918	9.3081	8.23148	10.9359	red
19012	ENSMUSG00000021759	Plpp1	24.9833	25.8189	22.8844	39.2788	36.0841	35.1927	45.1281	38.3534	33.4322	21.1861	37.9901	20.5071	21.1159	15.6226	15.9293	21.8423	17.4978	22.9439	red
19016	ENSMUSG00000000440	Pparg	6.82362	6.74711	4.51165	11.129	10.7002	9.25557	10.2043	9.52111	8.44246	6.3604	6.65417	6.4113	6.67808	5.12912	3.25088	5.28869	8.27851	8.46994	red
19025	ENSMUSG00000017760	Ctsa	69.1167	67.4711	69.9034	95.6288	89.6775	93.6319	102.316	93.9739	97.016	81.7243	77.0185	73.4344	75.0579	72.2312	66.7513	69.3877	80.5744	88.6663	red
19027	ENSMUSG00000020570	Sypl	182.477	179.698	179.542	222.63	217.57	211.748	237.973	213.069	204.549	139.746	210.385	163.329	130.834	148.886	159.618	174.104	144.592	150.958	red
19056	ENSMUSG00000021816	Ppp3cb	158.539	176.279	161.55	169.956	176.946	176.179	178.002	169.981	175.217	152.741	160.88	149.097	139.111	153.356	154.525	145.016	146.144	137.342	red
19092	ENSMUSG00000029334	Prkg2	65.7049	57.4404	62.4021	30.4159	34.3702	37.9371	31.7043	39.1065	34.1558	74.9063	31.7135	54.2005	51.9668	61.973	58.5158	54.262	50.0944	60.5225	red
19125	ENSMUSG00000003526	Prodh	18.82	18.757	20.547	11.6326	13.1552	15.6053	8.51268	12.3183	15.0035	24.984	15.2904	23.69	24.596	24.9868	21.5641	18.8806	24.6004	20.1027	red
19130	ENSMUSG00000010175	Prox1	20.801	23.9297	22.4495	35.8545	36.8715	29.381	43.0545	31.7908	34.4935	19.8591	46.8623	20.0978	21.3981	12.1405	16.7962	17.9816	11.43	13.8843	red
19139	ENSMUSG00000031432	Prps1	108.353	113.306	113.933	97.6431	106.307	99.7126	95.6585	102.527	95.7134	112.657	96.4147	130.818	118.842	123.617	126.351	117.356	124.413	111.128	red
19141	ENSMUSG00000021190	Lgmn	35.8791	37.6039	34.4081	47.6885	42.3837	41.2734	53.9136	47.5518	50.6065	41.457	46.768	35.7396	36.0711	37.5038	35.7596	37.5497	36.7359	39.5621	red
19143	ENSMUSG00000031995	St14	0.990526	0.62973	0.543572	0.20143	0.185284	0.215246	0.327411	0.645499	0.289456	0.823649	0.188771	0.818464	0.799489	0.61173	1.35453	1.26929	0.893703	2.14429	red
19156	ENSMUSG00000004207	Psap	346.464	349.905	341.744	455.382	436.112	429.254	503.23	489.773	494.487	395.352	404.63	369.4	399.556	363.979	355.321	343.659	383.728	447.995	red
19186	ENSMUSG00000022216	Psme1	22.562	22.4904	23.3736	22.9126	22.0951	19.8026	27.3934	27.3799	28.5596	22.3758	20.1985	22.2349	21.0219	18.6342	14.1413	20.0441	19.6144	21.7645	red
19201	ENSMUSG00000025429	Pstpip2	9.41	9.85078	10.7084	15.2583	12.1361	12.6457	14.7335	11.0273	13.5079	9.97531	14.2994	8.77576	8.08895	6.54081	6.88102	8.19748	5.73852	7.61222	red
19205	ENSMUSG00000006498	Ptbp1	346.024	339.604	356.148	311.159	334.901	323.622	298.38	341.469	344.549	394.757	299.154	426.465	457.825	446.469	411.615	423.307	503.061	442.688	red
19221	ENSMUSG00000027864	Ptgfrn	117.597	119.784	120.999	115.319	114.32	100.843	137.84	129.1	125.913	107.257	142.899	116.267	111.129	107.947	111.017	98.7399	106.492	110.752	red
19222	ENSMUSG00000043017	Ptgir	15.4632	14.1239	12.9914	10.5247	12.5993	9.95512	7.96699	9.46732	8.68368	12.9038	8.77784	12.3679	14.1086	18.8225	17.2296	17.0825	14.5815	13.7234	red
19223	ENSMUSG00000017969	Ptgis	49.3612	48.8491	47.5082	62.7454	64.0157	56.9863	58.1154	49.5421	51.5714	17.7542	37.8013	22.3714	13.7794	9.45829	14.6831	26.7079	10.9126	10.0245	red
19261	ENSMUSG00000037902	Sirpa	24.0478	26.1338	21.7429	35.502	30.7108	30.0268	37.2703	32.9743	34.4453	31.9393	30.7224	27.9187	27.841	24.1869	27.8492	25.9675	21.4489	29.6448	red
19262	ENSMUSG00000027303	Ptpra	81.3332	82.7645	75.7739	86.3126	87.9636	87.5512	98.1141	87.5189	90.0208	69.7814	99.7653	78.2998	75.7633	69.0314	71.0316	75.3639	72.8133	74.782	red
19266	ENSMUSG00000028399	Ptprd	54.589	53.617	57.3468	66.3207	66.517	64.8428	72.7397	80.6874	74.0042	53.949	63.9933	49.8809	54.4593	58.1144	62.3626	56.8006	45.9552	60.8442	red
19291	ENSMUSG00000094483	Purb	875.735	952.827	959.459	1153.19	1075.48	1151.03	1033.85	1011.77	959.932	756.476	1070.8	889.125	804.333	940.229	1011.29	834.979	774.511	734.043	red
19298	ENSMUSG00000003464	Pex19	115.451	107.909	112.791	117.534	116.451	109.991	131.237	110.165	123.115	96.2297	125.485	103.308	94.5748	90.1126	90.4285	99.4803	91.7222	94.7775	red
19303	ENSMUSG00000029528	Pxn	142.306	138.676	136.871	126.8	132.895	132.215	120.269	136.416	136.623	193.191	124.683	169.24	197.521	206.671	180.261	167.757	203.059	204.619	red
19309	ENSMUSG00000032648	Pygm	22.9472	23.6149	20.3296	26.8909	23.2532	22.1165	47.5837	34.0501	34.6865	23.8858	30.0145	10.3672	18.059	9.17595	16.6336	21.1548	6.16185	28.5726	red
19317	ENSMUSG00000062078	Qk	620.234	639.356	641.578	700.472	710.657	700.302	716.757	663.358	630.049	569.233	669.995	572.243	501.138	551.875	573.075	576.521	517.642	523.314	red
19344	ENSMUSG00000000711	Rab5b	79.7924	94.1896	89.3089	111.894	98.2932	100.412	111.156	102.634	101.31	80.0312	104.437	89.6218	84.8869	86.0187	78.5628	84.672	80.8096	86.7365	red
19400	ENSMUSG00000002104	Rapsn	71.7031	70.7097	65.3374	91.9527	95.7919	81.7934	90.9656	81.1177	89.8278	61.9567	78.623	64.4768	57.5162	55.291	58.1365	56.4832	57.1029	59.3968	red
19645	ENSMUSG00000022105	Rb1	78.2516	85.7333	76.5893	96.1323	85.2307	92.2328	119.45	100.106	86.6438	88.8626	111.469	67.8416	68.9442	70.0196	75.5287	87.475	60.3014	77.3552	red
19716	ENSMUSG00000050071	Bex1	4.5124	4.45309	5.65315	7.1004	5.5122	4.19729	6.87562	5.00262	5.49966	2.83701	5.33277	2.81915	1.55195	0.61173	1.40871	4.65405	0.893703	1.71543	red
19720	ENSMUSG00000021326	Trim27	109.508	104.265	105.29	93.1612	104.871	97.3449	81.9072	85.959	93.9767	109.545	92.7336	105.855	115.785	106.676	102.999	100.908	116.558	95.0992	red
19730	ENSMUSG00000026821	Ralgds	25.7537	25.774	24.5151	32.0777	31.313	28.0896	40.8718	34.6956	36.7609	27.1347	40.2082	24.3266	23.9847	23.0105	21.9434	24.1164	21.9663	25.4098	red
19734	ENSMUSG00000026475	Rgs16	28.8903	28.8326	27.0699	30.7684	27.561	31.6949	25.0469	25.1207	25.8098	54.0405	31.3831	36.8764	58.5978	54.491	38.9563	39.6123	48.4952	51.999	red
19736	ENSMUSG00000038530	Rgs4	5.22778	3.68842	7.12079	9.56791	8.75467	6.29594	12.769	11.619	13.1702	11.1193	10.052	4.54702	7.99489	6.35258	6.55593	5.6589	3.05741	6.48647	red
19883	ENSMUSG00000032238	Rora	5.22778	5.26274	5.10958	7.90612	8.29146	7.42598	13.3147	8.01495	7.52585	5.2622	9.24977	4.31967	4.79693	3.01159	3.73851	5.02426	3.76296	5.41433	red
20017	ENSMUSG00000027395	Polr1b	93.3296	96.1238	91.7549	76.0397	78.1899	85.345	69.1382	80.1495	83.7975	86.7577	72.6295	98.3067	103.887	109.547	96.9844	96.4658	113.03	86.8973	red
20112	ENSMUSG00000023809	Rps6ka2	81.7184	78.9412	83.6557	110.232	105.982	97.1835	115.412	91.9298	91.9987	65.8919	100.756	66.523	73.1297	59.6202	63.663	67.2722	64.6759	68.1348	red
20130	ENSMUSG00000038387	Rras	13.5372	14.1689	12.4478	16.1647	15.3323	14.6905	18.335	18.6119	19.3935	14.6427	15.0545	13.0954	13.4973	13.6463	12.5159	15.0728	16.4159	15.0636	red
20163	ENSMUSG00000026727	Rsu1	68.7865	71.1145	63.9241	80.9244	72.2145	72.8607	90.3108	80.6874	79.7451	68.5917	71.1666	71.2519	61.1374	70.0666	59.9245	63.7288	69.944	79.2314	red
20167	ENSMUSG00000030401	Rtn2	63.0635	63.7827	55.4443	67.3279	67.3971	61.345	84.1446	76.5454	78.9732	51.0663	74.942	53.2002	52.5311	46.2562	50.1718	56.9592	42.3333	51.0341	red
20183	ENSMUSG00000015843	Rxrg	2.2562	3.41854	2.11993	3.92788	2.91822	1.45291	4.09263	5.1102	3.71468	1.51002	2.40683	0.545643	0.846518	0.799955	0.595994	1.79816	0.423333	1.17936	red
20190	ENSMUSG00000030592	Ryr1	101.969	122.887	106.921	154.597	138.592	129.632	180.949	140.073	138.891	82.2276	145.07	65.6136	74.8227	52.1382	74.9869	87.951	34.8074	59.1824	red
20192	ENSMUSG00000057378	Ryr3	0.935497	0.899615	0.815358	1.71215	1.34331	2.3677	2.78299	2.42062	1.35079	0.640616	1.65174	0.500173	0.75246	0.705842	0.650175	0.793304	0.564444	0.37525	red
20195	ENSMUSG00000027907	S100a11	212.963	221.89	207.427	228.723	241.194	222.618	248.232	250.077	242.082	184.955	238.748	216.893	196.016	189.778	173.868	223.024	190.594	211.695	red
20204	ENSMUSG00000039476	Prrx2	42.9228	45.7454	40.6048	54.5875	54.0103	47.4079	69.3019	60.2466	66.7678	38.9861	49.222	39.1499	29.6281	32.704	42.4239	26.1261	25.3529	42.4569	red
20249	ENSMUSG00000037071	Scd1	31.2016	33.4207	30.4944	53.7314	51.2774	46.5469	51.7855	44.2705	42.2606	39.2149	48.5613	40.8777	41.8556	38.3508	34.0258	32.737	48.6363	50.2299	red
20273	ENSMUSG00000023033	Scn8a	0.880468	0.764672	0.924072	1.86322	1.20435	1.66815	0.818527	0.806874	1.06134	0.594858	1.08543	0.772994	0.470288	0.517618	0.8669	1.00485	1.08185	0.589679	red
20280	ENSMUSG00000028603	Scp2	32.1371	37.7388	35.6583	41.2427	41.9205	39.7667	44.637	45.0774	42.9842	40.13	47.2871	37.8767	35.6478	35.2451	33.1047	36.016	33.8666	37.257	red
20319	ENSMUSG00000027996	Sfrp2	4.18222	4.04827	3.044	3.92788	3.89097	3.01344	4.03807	3.76541	3.47347	0.777891	3.63384	1.86428	1.64601	2.44692	1.30035	1.74527	1.03481	1.01854	red
20334	ENSMUSG00000020986	Sec23a	74.6747	73.8134	78.0569	80.9244	73.2335	68.8248	89.8197	76.3303	76.1269	78.567	72.016	65.1589	68.9912	65.2669	66.9138	66.5847	60.5366	66.8482	red
20346	ENSMUSG00000028883	Sema3a	73.464	72.8238	73.7627	56.501	59.6152	58.1702	66.0824	76.653	68.0221	69.0493	59.1324	60.7937	67.11	78.0662	78.3461	76.0514	60.0663	73.6563	red
20347	ENSMUSG00000057969	Sema3b	5.33784	4.45309	3.91372	5.69039	5.88277	5.11209	7.14847	6.93912	6.03033	5.58251	5.61593	2.50086	4.04447	2.77631	1.67962	5.50024	2.54	3.59168	red
20348	ENSMUSG00000028780	Sema3c	13.7573	16.328	14.9482	16.1144	15.008	15.3901	18.6624	11.7266	13.6044	8.14498	11.6094	6.45677	10.7226	3.95272	5.74321	8.25036	4.89185	7.50501	red
20349	ENSMUSG00000063531	Sema3e	219.457	232.82	219.821	230.939	237.627	247.802	285.884	291.927	277.974	212.639	179.757	162.283	171.796	165.308	175.331	205.624	143.745	174.384	red
20353	ENSMUSG00000026121	Sema4c	55.6896	54.2468	57.6186	49.3503	49.6561	49.2913	42.618	46.7449	49.6417	70.1932	52.8086	63.2036	70.6372	66.5374	62.0917	62.5124	64.1585	69.8502	red
20358	ENSMUSG00000019647	Sema6a	62.073	62.7931	63.1631	78.1547	74.021	71.5154	74.5405	67.7774	63.3908	74.8148	79.1893	51.6997	65.1348	46.8209	50.7678	52.0936	42.8037	62.238	red
20359	ENSMUSG00000001227	Sema6b	36.4293	41.7871	37.0173	62.0404	53.825	51.5514	57.5151	39.3217	46.8919	24.984	61.5393	29.6011	21.4921	16.0932	17.9882	22.5827	17.2155	14.5812	red
20360	ENSMUSG00000038777	Sema6c	16.894	16.7328	15.4918	18.9344	17.463	17.1659	25.0469	21.8394	20.7926	14.2308	24.493	13.1409	15.1433	8.98773	12.8951	14.5439	10.207	9.43487	red
20362	ENSMUSG00000018398	Sept8	81.1681	80.1557	79.6877	92.557	86.0181	88.8427	99.1509	88.4334	86.9815	70.6508	88.7694	67.7052	70.0728	68.8432	62.6335	78.9602	69.7088	69.5285	red
20364	ENSMUSG00000041571	Selenow	35.1637	31.5315	29.0811	36.3581	37.3347	33.6322	34.651	33.8349	32.805	24.4349	35.2529	29.9649	27.6999	23.3399	20.2096	21.4721	34.4311	26.3211	red
20391	ENSMUSG00000001508	Sgca	23.6626	23.4799	23.2649	27.8477	28.5337	26.2062	45.1827	35.0183	37.0021	20.454	32.091	16.0965	16.1779	13.3169	18.2049	21.9481	9.17222	31.3066	red
20392	ENSMUSG00000004631	Sgce	24.8182	25.9089	22.7213	26.1859	28.3485	28.1972	30.1764	29.8543	28.4632	22.0097	24.493	20.4616	17.0244	21.1753	22.2685	21.5779	19.1911	20.3707	red
20402	ENSMUSG00000027288	Zfp106	453.276	462.807	457.579	541.846	522.825	532.626	583.555	527.803	511.855	381.212	504.254	392.59	391.797	365.25	391.947	415.374	337.255	345.391	red
20411	ENSMUSG00000025006	Sorbs1	19.7555	22.8952	21.4711	33.7395	25.1523	26.6905	32.5228	25.6048	23.5907	17.3881	26.2863	14.3686	17.2125	12.7522	10.9988	19.9384	14.6755	14.8492	red
20448	ENSMUSG00000079442	St6galnac4	86.0657	82.9894	80.8292	87.068	85.0917	78.0804	100.57	96.1794	92.2882	78.7043	84.4749	67.9325	82.2063	67.3374	71.8443	69.4405	69.897	81.3221	red
20450	ENSMUSG00000025789	St8sia2	326.323	307.443	311.249	342.431	331.797	327.443	348.856	307.903	318.064	223.987	301.372	251.45	252.874	244.033	269.172	233.443	216.935	206.817	red
20454	ENSMUSG00000056091	St3gal5	55.9647	58.4749	51.6393	85.0033	69.0183	63.7128	78.3603	61.699	62.0883	33.312	75.6499	51.1086	39.1279	33.8334	37.7643	43.8962	37.5826	31.0386	red
20471	ENSMUSG00000051367	Six1	264.14	263.317	251.348	315.137	301.689	283.263	361.407	328.29	333.55	265.581	306.564	252.36	243.938	234.904	248.692	236.14	214.301	255.224	red
20498	ENSMUSG00000017765	Slc12a4	67.1357	67.606	64.4676	62.9971	62.2091	66.6724	65.4821	68.7457	72.8464	76.4163	63.7101	76.7992	83.0058	84.607	84.0351	75.2581	82.9733	90.3281	red
20501	ENSMUSG00000032902	Slc16a1	179.285	191.303	186.5	175.546	181.81	180.699	151.646	162.182	159.876	193.329	166.732	200.569	193.476	211.753	205.726	185.369	206.304	204.94	red
20514	ENSMUSG00000001918	Slc1a5	150.01	147.717	150.733	115.016	113.533	109.022	123.652	135.662	140.531	167.704	123.598	171.014	171.749	179.849	157.938	161.199	178.458	179.638	red
20515	ENSMUSG00000027397	Slc20a1	91.0734	83.979	88.0587	72.5147	84.5822	82.8158	68.7562	77.944	75.8857	103.002	66.5417	83.256	106.661	103.006	94.8172	79.4891	95.1559	108.662	red
20516	ENSMUSG00000037656	Slc20a2	89.8077	88.747	83.8188	71.0543	74.7158	71.8921	80.543	86.1741	98.0291	84.4698	71.4969	95.0783	92.5996	95.524	87.286	85.8355	101.647	87.2725	red
20528	ENSMUSG00000018566	Slc2a4	2.09111	2.02413	1.95686	2.51787	1.66756	1.77578	2.12817	1.99029	2.46038	1.41851	1.36859	0.909405	1.22275	0.564674	0.758538	1.6395	0.705555	0.643286	red
20536	ENSMUSG00000006576	Slc4a3	29.9909	30.0921	25.9284	40.8902	36.362	41.9191	43.6548	35.5562	33.3357	25.2128	36.8575	19.825	23.9376	22.3046	26.3321	25.5444	16.557	20.3707	red
20583	ENSMUSG00000022676	Snai2	71.4279	70.08	71.9146	59.3211	64.4325	59.946	69.6293	77.0834	78.3943	78.6585	65.2675	77.8451	80.7954	83.2894	81.597	93.1868	77.7051	86.522	red
20597	ENSMUSG00000037049	Smpd1	16.6188	16.328	16.6877	21.1501	19.0843	18.5649	23.1916	21.947	20.3584	18.1203	20.812	16.3693	17.0244	15.1521	14.5748	16.7652	15.8044	19.4058	red
20610	ENSMUSG00000020265	Sumo3	100.208	100.982	92.1898	105.096	105.427	93.901	114.539	90.8002	102.757	76.5536	95.8955	95.8967	76.4688	78.8661	78.4003	74.6764	87.3007	80.6252	red
20613	ENSMUSG00000042821	Snai1	25.1484	26.3587	26.3632	35.6027	31.8689	30.9416	35.5786	25.0669	30.5376	23.657	27.2302	19.0066	25.3955	17.5519	17.7173	19.7797	16.3689	21.1748	red
20615	ENSMUSG00000001018	Snapin	27.8998	32.566	32.3425	34.6459	31.9615	29.5963	39.071	39.1603	37.5328	25.6246	35.2057	28.1915	25.1134	25.2692	28.0659	29.5109	29.1159	29.484	red
20621	ENSMUSG00000037972	Snn	80.0675	79.9757	71.4797	80.723	80.1354	78.1342	76.2867	82.6239	73.8595	62.277	74.2341	66.2956	56.3875	59.2908	63.3379	51.9879	67.357	59.1287	red
20648	ENSMUSG00000027488	Snta1	21.0212	19.6566	17.3399	27.0419	24.5038	24.6995	35.8515	27.7027	26.8712	22.6961	26.0976	16.3693	17.5888	13.5992	14.8457	16.1834	15.8985	17.744	red
20649	ENSMUSG00000060429	Sntb1	57.7257	70.3948	61.6954	95.8805	94.4022	86.5826	112.029	88.4872	86.7885	42.0976	99.9069	51.0631	42.3729	26.0221	35.7596	50.031	34.1018	25.7315	red
20650	ENSMUSG00000041308	Sntb2	53.4884	52.2226	58.9776	56.2492	56.7433	57.9011	50.9124	57.7722	59.8691	67.4477	58.4717	58.2019	63.6769	71.1489	64.9091	69.8108	72.0137	76.015	red
20661	ENSMUSG00000068747	Sort1	25.8637	24.7394	22.5582	29.4591	28.2558	26.6367	39.1256	30.446	33.8181	19.2185	39.3115	20.2343	16.1309	13.1757	17.8798	23.7462	15.4281	16.5646	red
20679	ENSMUSG00000051910	Sox6	8.80468	8.72626	10.4909	12.4383	11.117	12.269	15.9886	11.619	8.49071	7.36708	13.3555	4.04685	3.95042	1.69402	2.65488	6.02911	3.01037	3.48447	red
20681	ENSMUSG00000024176	Sox8	18.2147	15.3384	15.7636	31.8763	29.2286	27.6591	21.6637	15.9761	17.8015	19.0812	27.6077	15.0961	14.767	8.75245	10.5653	15.0199	9.92481	9.11322	red
20682	ENSMUSG00000000567	Sox9	38.8506	37.0191	40.1156	34.9481	33.0269	40.6815	37.2157	42.3878	39.1248	47.6801	30.0617	43.5605	50.8851	58.0673	52.1765	60.6084	49.624	53.3392	red
20725	ENSMUSG00000026315	Serpinb8	1.81596	2.11409	2.93529	5.69039	4.58578	4.08967	8.94923	6.18603	5.5479	4.02673	7.17329	2.72821	2.58658	2.16458	3.63014	2.27414	2.02259	4.18136	red
20741	ENSMUSG00000021061	Sptb	2.58637	2.74382	2.33736	3.22288	3.5204	3.22869	5.51141	3.38887	4.39008	1.37275	3.16191	2.04616	1.59898	0.894067	1.67962	1.90393	1.36407	1.60822	red
20751	ENSMUSG00000033735	Spr	41.327	37.289	36.7998	35.9048	38.956	38.2599	32.6865	35.1797	36.4714	44.8431	39.5947	42.2873	46.7466	47.9032	40.365	39.3479	46.0963	47.8176	red
20807	ENSMUSG00000015605	Srf	155.678	142.769	146.167	172.726	178.336	160.412	171.563	175.145	174.349	129.496	159.464	158.509	146.871	131.945	136.374	145.968	153.529	122.439	red
20810	ENSMUSG00000006442	Srm	137.298	123.067	128.011	96.4848	107.604	102.134	95.6585	112.478	107.388	127.849	91.9314	136.956	139.44	134.722	125.863	141.102	151.741	126.888	red
20817	ENSMUSG00000062604	Srpk2	63.0635	69.2703	68.9793	76.0397	73.7431	81.4167	79.8882	72.78	72.7017	58.3876	74.1397	62.3852	57.187	60.2319	61.8208	60.5027	53.8574	61.4875	red
20927	ENSMUSG00000040136	Abcc8	2.09111	1.61931	2.44607	3.77681	3.47408	3.12106	4.03807	2.42062	2.70159	1.14396	1.08543	1.00035	1.17572	1.12935	1.24617	0.423096	1.92852	0.643286	red
20928	ENSMUSG00000030249	Abcc9	2.75146	3.10367	3.20707	7.25147	5.5122	5.59639	12.7144	7.74599	9.26259	4.75886	8.58907	2.81915	3.71527	3.15276	1.35453	6.29355	3.19852	3.48447	red
20931	ENSMUSG00000014873	Surf2	31.6968	34.3653	32.3425	30.1641	28.6264	30.4573	23.4099	25.7662	25.6168	32.2596	25.8144	32.4658	32.732	36.1862	33.1589	37.3382	35.5129	32.0571	red
20935	ENSMUSG00000036160	Surf6	53.3784	47.9045	48.7584	46.3792	49.5635	50.4751	44.3642	45.4001	43.6114	55.0472	41.8127	52.6545	55.682	60.5613	52.1765	55.214	55.4096	51.0877	red
20965	ENSMUSG00000009394	Syn2	1.15561	1.48436	0.434858	1.71215	1.25067	1.66815	3.21954	1.50616	1.92971	0.732133	1.60455	0.909405	0.705431	0.61173	0.595994	0.68753	0.517407	0.589679	red
20970	ENSMUSG00000025743	Sdc3	289.179	285.763	282.549	283.915	300.948	285.9	329.593	335.982	355.645	306.077	256.068	284.962	310.155	310.994	312.247	262.637	284.621	278.972	red
20971	ENSMUSG00000017009	Sdc4	197.225	195.891	191.392	154.144	174.445	181.452	130.801	173.317	165.569	249.703	162.201	242.493	238.53	262.95	240.781	234.765	238.807	257.315	red
20975	ENSMUSG00000023805	Synj2	43.363	43.0016	49.8456	59.4721	58.7351	59.3002	55.769	53.5226	51.4267	46.3531	42.0015	30.3287	32.3558	30.963	35.5429	32.261	26.7641	31.8427	red
21366	ENSMUSG00000030096	Slc6a6	561.738	601.842	570.316	780.792	736.597	696.32	835.17	707.844	727.161	493.595	724.927	532.229	537.774	516.347	552.378	468.896	471.687	639.051	red
21384	ENSMUSG00000027868	Tbx15	42.2074	43.1815	43.975	52.5732	42.8006	42.9415	53.2042	43.8939	39.0283	23.7028	49.3164	30.0558	22.6208	20.987	27.4157	31.5206	21.9663	23.8016	red
21393	ENSMUSG00000007877	Tcap	1.43076	1.61931	1.19586	0.906434	1.15803	0.914795	1.85533	1.61375	2.65335	1.00668	1.08543	0.272821	0.329201	0.0470562	0.108363	1.58661	0.47037	0.268036	red
21406	ENSMUSG00000032228	Tcf12	341.401	364.524	360.28	412.024	400.955	395.676	405.498	382.404	382.468	298.069	399.345	338.48	310.672	317.911	343.618	324.832	301.836	309.689	red
21413	ENSMUSG00000053477	Tcf4	130.034	139.08	134.86	194.631	177.548	186.349	190.116	180.847	164.121	123.73	183.013	133.955	109.295	127.193	109.338	142.848	141.77	136.055	red
21414	ENSMUSG00000000782	Tcf7	28.285	21.9056	21.4167	20.6465	18.899	21.2017	25.2106	27.3799	29.1386	19.5388	25.9088	21.8257	19.4699	18.5401	18.7467	22.7414	19.9437	18.1192	red
21415	ENSMUSG00000055799	Tcf7l1	39.6761	40.0328	37.2347	35.9552	38.3075	41.4348	40.6535	43.5712	45.6375	29.6514	35.3473	36.3762	30.1925	31.3865	35.1636	32.9486	27.94	30.8777	red
21417	ENSMUSG00000024238	Zeb1	59.9268	63.5578	57.8904	81.1762	72.9556	69.1477	89.274	68.9608	69.0835	48.3665	79.8972	55.4737	46.3233	45.0798	41.6112	57.9641	53.0577	49.8011	red
21664	ENSMUSG00000020205	Phlda1	12.3816	11.65	15.3287	9.4672	9.12524	9.95512	9.93146	16.783	13.5562	19.1727	8.77784	18.1426	13.9675	17.5049	16.9587	16.1305	17.2626	22.8367	red
21679	ENSMUSG00000030353	Tead4	54.3689	54.9215	52.6178	76.8454	71.8902	66.4571	68.0469	54.1144	51.4749	40.2673	72.9599	45.061	40.915	32.9864	37.4934	49.7666	36.6889	30.985	red
21682	ENSMUSG00000029217	Tec	3.85205	3.01371	3.75065	5.74075	6.20702	6.18832	6.43908	4.51849	4.92075	2.83701	4.48331	2.50086	4.0915	2.58809	2.92579	3.12033	2.44592	2.46593	red
21771	ENSMUSG00000041438	Cirh1a	159.42	152.665	149.482	133.649	144.707	139.964	123.488	138.191	131.124	153.061	120.011	163.966	168.692	173.731	161.623	153.584	180.152	160.5	red
21804	ENSMUSG00000030782	Tgfb1i1	60.0919	64.6823	62.3477	63.1482	63.1819	61.2374	81.689	71.8118	71.5921	59.257	54.6019	58.9294	73.6	66.9139	64.9091	61.0844	67.1218	69.6358	red
21808	ENSMUSG00000039239	Tgfb2	24.9282	30.9018	24.6238	35.502	29.1822	30.3497	40.8718	38.9989	30.6823	16.7475	30.6752	18.5064	15.5195	10.6817	13.2744	22.001	13.7818	12.0616	red
21809	ENSMUSG00000021253	Tgfb3	30.2661	33.1958	30.4944	32.2791	34.7871	29.973	50.6941	44.1091	36.5679	32.2596	30.864	12.3679	25.7247	11.9993	12.7868	35.3814	14.7696	22.0326	red
21812	ENSMUSG00000007613	Tgfbr1	72.0883	74.2632	77.459	88.4276	83.6558	86.2059	73.8857	72.7262	74.2937	75.1809	84.7581	77.8451	72.1421	75.6663	76.3414	70.7627	69.7559	72.6378	red
21815	ENSMUSG00000047407	Tgif1	119.689	122.393	118.499	97.0891	101.628	105.201	106.027	120.977	121.379	138.602	102.219	137.547	135.208	147.38	140.329	138.088	150.942	138.896	red
21833	ENSMUSG00000058756	Thra	13.3721	14.6187	12.2304	18.2797	16.1197	16.5739	23.519	18.1278	17.4638	14.8257	19.0658	13.0045	13.6383	10.6347	12.1908	18.0873	12.8411	12.6513	red
21858	ENSMUSG00000017466	Timp2	300.184	309.198	295.431	421.19	415.963	408.537	515.563	460.456	452.854	310.928	432.71	304.787	286.64	263.703	286.619	296.273	261.149	330.22	red
21881	ENSMUSG00000021957	Tkt	65.98	61.7136	63.4348	60.4793	64.7105	53.1657	51.6218	54.1144	55.0449	65.1598	57.1503	75.7989	76.3277	73.1253	67.0222	71.7147	105.41	70.279	red
21885	ENSMUSG00000008305	Tle1	29.3856	31.0817	34.1907	33.7898	32.5174	31.9102	24.1193	28.0254	28.0772	34.6848	31.2416	33.0569	40.0685	38.8684	31.3709	33.6361	40.7341	35.8096	red
21887	ENSMUSG00000032280	Tle3	141.645	144.073	145.188	180.28	174.908	172.412	202.776	175.414	185.975	142.857	176.359	149.779	149.834	144.886	141.359	141.208	139.747	138.307	red
21898	ENSMUSG00000039005	Tlr4	15.6833	16.6429	16.4159	26.5887	23.1605	20.3407	26.1929	29.155	25.0379	18.4406	26.3807	16.2783	14.3438	17.5519	14.954	16.9238	14.2993	22.6758	red
21899	ENSMUSG00000051498	Tlr6	2.58637	2.60888	2.17429	4.63288	4.07625	2.52914	6.27537	5.16399	5.30669	3.24884	4.76646	2.77368	3.15093	2.91748	2.22143	2.80301	2.72815	2.46593	red
21912	ENSMUSG00000058254	Tspan7	23.3874	21.6357	21.1993	30.013	29.7381	29.5425	32.25	32.5977	34.397	16.0154	26.1919	25.0541	13.8735	18.0225	14.5206	23.0587	26.5289	19.5666	red
21916	ENSMUSG00000028328	Tmod1	5.33784	7.01699	4.23986	10.4743	9.54213	6.1345	19.1535	8.71424	7.2364	3.20308	9.76889	2.22804	2.68064	0.61173	0.812719	5.39447	0.423333	1.34018	red
21923	ENSMUSG00000028364	Tnc	534.499	520.697	552.595	299.022	361.582	364.25	346.291	445.663	450.297	561.134	298.305	482.803	701.716	726.829	632.674	683.881	604.19	612.998	red
21924	ENSMUSG00000091898	Tnnc1	65.98	67.5161	57.8904	71.2558	64.8958	68.0177	100.679	85.0983	76.3199	32.1681	56.7256	17.8698	21.1159	7.10548	17.0671	69.0175	4.13926	14.3131	red
21952	ENSMUSG00000026418	Tnni1	83.6995	91.2209	71.9689	92.4059	79.3479	81.632	158.358	116.943	110.283	54.2693	95.4708	25.7362	35.6948	9.27006	21.0223	107.784	4.46852	20.1563	red
21953	ENSMUSG00000031097	Tnni2	41.0518	44.9807	38.7567	47.8396	39.3265	41.381	48.0748	34.2115	35.4101	24.0231	47.995	26.7365	24.1258	15.1991	19.4511	33.7419	12.8881	11.6328	red
21955	ENSMUSG00000064179	Tnnt1	185.228	191.528	177.857	251.032	227.436	227.838	285.448	211.562	216.127	110.689	218.88	101.853	87.3324	52.0912	92.6499	116.721	36.877	48.997	red
21956	ENSMUSG00000026414	Tnnt2	207.9	211.904	188.185	250.075	220.256	229.506	352.185	268.259	264.032	134.209	271.83	132.5	125.426	99.0532	111.83	215.038	64.77	76.2294	red
21957	ENSMUSG00000061723	Tnnt3	215.164	208.621	186.88	308.993	263.567	270.403	395.294	292.142	284.246	135.948	250.263	100.717	96.7852	68.0903	93.3543	165.007	45.2966	63.1493	red
21961	ENSMUSG00000055322	Tns1	161.016	163.46	163.506	203.545	203.21	183.12	237.864	211.724	220.565	176.535	206.326	149.324	156.277	132.416	139.3	137.189	126.483	180.013	red
21983	ENSMUSG00000035274	Tpbg	43.9133	37.7388	37.0173	32.9841	36.501	39.8743	31.9225	36.6859	33.3357	46.7192	33.9787	47.7892	46.4174	43.574	44.0494	46.3818	44.4029	47.5496	red
21987	ENSMUSG00000000296	Tpd52l1	5.33784	5.39769	5.87058	6.34504	6.48494	4.73541	8.67638	9.09078	8.87665	3.20308	3.96419	3.09198	2.82173	3.57627	3.03415	2.22125	1.78741	2.78757	red
21991	ENSMUSG00000023456	Tpi1	392.689	394.616	372.89	394.399	386.781	380.877	427.38	400.317	399.111	362.726	388.065	344.892	359.253	304.924	299.514	363.016	332.505	362.653	red
22004	ENSMUSG00000028464	Tpm2	594.371	575.573	549.171	622.418	551.266	545.056	804.939	654.052	659.766	438.776	569.521	342.846	340.958	278.29	336.628	432.456	244.122	289.372	red
22022	ENSMUSG00000029344	Tpst2	96.5213	94.7294	97.4081	91.3484	92.4568	92.9862	85.8907	90.854	95.3757	114.304	86.8345	104.763	113.669	115.993	108.471	104.399	117.216	112.95	red
22030	ENSMUSG00000026942	Traf2	43.0329	42.8666	41.4202	52.271	53.0376	48.0536	46.4923	43.7864	47.1331	37.2015	41.5768	42.833	42.2789	41.2212	39.8232	40.1412	42.8507	34.9519	red
22129	ENSMUSG00000040785	Ttc3	243.945	265.431	250.695	297.562	277.046	284.232	295.543	271.755	263.791	206.873	306.941	221.076	210.313	208.882	232.979	243.65	184.902	197.114	red
22138	ENSMUSG00000051747	Ttn	698.431	802.366	730.017	1027.24	869.538	995.135	1211.37	1032.15	935.232	675.026	1240.84	656.863	713.003	591.214	914.796	703.079	271.215	373.589	red
22142	ENSMUSG00000072235	Tuba1a	719.397	694.053	706.426	816.244	666.421	706.49	802.593	694.826	702.172	352.613	703.926	537.867	462.716	364.356	376.722	497.243	352.872	321.911	red
22151	ENSMUSG00000058672	Tubb2a	128.053	128.825	111.704	176.855	153.045	138.887	192.299	143.516	149.118	86.895	174.047	89.3036	83.476	49.8325	65.2342	79.1189	55.0333	90.9178	red
22152	ENSMUSG00000062380	Tubb3	64.1641	66.0767	56.2053	83.1401	81.0618	83.892	67.774	67.9926	64.7899	41.5943	64.1821	47.4709	57.0459	46.4915	47.6795	47.3867	59.9252	33.7189	red
22200	ENSMUSG00000030061	Uba3	276.247	275.732	263.469	291.318	283.485	281.541	289.922	275.897	269.676	248.513	277.54	239.583	218.543	242.245	240.511	235.611	222.861	208.746	red
22214	ENSMUSG00000039159	Ube2h	40.0062	45.6105	39.6264	53.7817	50.9994	48.0536	57.2969	52.1779	54.5624	41.5943	57.4335	41.1051	42.7491	37.9743	36.0847	46.1174	34.7133	41.76	red
22295	ENSMUSG00000012819	Cdh23	7.75912	6.16236	6.35979	8.66148	7.22608	7.74885	7.69415	7.53082	7.33288	4.89614	7.40925	4.77438	4.04447	5.31735	4.38868	4.33673	3.4337	3.85972	red
22323	ENSMUSG00000030403	Vasp	331.331	326.83	310.217	364.437	358.71	331.801	358.406	332.486	350.531	260.044	356.446	292.556	276.764	285.678	273.886	261.579	276.295	267.393	red
22329	ENSMUSG00000027962	Vcam1	193.483	195.981	191.392	153.59	164.44	173.919	164.36	184.344	176.665	208.704	173.15	193.84	202.177	223.705	216.183	229.741	202.918	211.641	red
22330	ENSMUSG00000021823	Vcl	288.738	304.564	296.736	357.085	354.912	348.537	420.668	397.681	393.467	273.177	335.115	271.685	281.373	238.575	259.637	281.411	267.97	266.535	red
22339	ENSMUSG00000023951	Vegfa	150.945	146.187	139.046	116.678	112.792	122.798	143.57	148.841	146.465	167.475	126.335	141.14	167.893	175.99	168.72	149.723	139.371	154.389	red
22350	ENSMUSG00000052397	Ezr	156.503	152.934	158.886	118.793	127.985	128.502	112.575	132.005	134.018	191.407	108.26	166.285	204.904	224.505	204.751	180.45	214.677	213.196	red
22359	ENSMUSG00000024924	Vldlr	19.7005	22.5803	22.1234	22.7112	19.1769	18.2421	37.2157	26.5193	28.1255	15.9239	36.1496	20.0978	15.9427	16.7049	16.2002	20.4144	14.017	14.5276	red
22381	ENSMUSG00000042712	Wbp5	117.102	115.466	112.791	131.836	121.129	124.627	123.27	114.307	113.853	93.2554	112.224	97.1699	88.2259	92.2771	86.3649	88.2154	84.0551	93.7054	red
22393	ENSMUSG00000039474	Wfs1	119.634	114.971	116.814	140.497	149.663	143.138	112.247	125.173	126.01	82.5937	119.492	116.949	86.0626	94.4417	88.8031	84.3547	98.7777	97.3507	red
22403	ENSMUSG00000027656	Wisp2	1.70591	2.06911	0.815358	2.82002	2.59398	1.18385	5.34771	2.85095	3.47347	0.503341	3.96419	0.591113	0.846518	0	0.325088	1.05774	0.094074	0.214429	red
22417	ENSMUSG00000036856	Wnt4	1.10058	1.12452	0.761001	1.61144	1.38963	1.02242	2.23731	1.72133	2.55686	0.777891	1.98209	0.772994	0.517316	0.376449	0.43345	0.899078	0.329259	0.643286	red
22422	ENSMUSG00000022382	Wnt7b	35.714	33.4207	34.7886	22.9126	31.8225	36.1075	16.5342	27.9178	28.4632	36.6524	22.8413	40.9687	41.2912	44.2328	40.9068	44.2664	49.0126	30.8777	red
22433	ENSMUSG00000020484	Xbp1	97.952	96.8885	88.874	108.168	110.012	99.9817	104.444	97.9007	100.924	88.6338	103.022	82.1193	87.3324	76.0898	78.7795	91.6531	80.1511	88.8271	red
22437	ENSMUSG00000079243	Xirp1	235.305	253.646	229.496	285.527	283.809	260.232	257.89	245.935	242.033	151.918	248.092	191.475	167.752	179.002	201.067	161.199	148.12	149.725	red
22596	ENSMUSG00000026187	Xrcc5	60.8073	59.2846	59.4124	77.9029	72.585	68.3943	78.4694	66.8092	71.8815	60.1722	67.6743	51.1995	49.8505	43.574	45.9457	44.5308	44.8733	59.504	red
22670	ENSMUSG00000024457	Trim26	39.566	38.5485	37.0716	38.1206	39.3265	36.1075	37.9251	39.0527	37.7258	44.7974	40.8689	45.2429	47.358	49.6443	48.113	44.2135	43.7444	49.7475	red
22693	ENSMUSG00000047473	Zfp30	7.97924	7.73668	6.79465	11.2297	11.1634	11.0852	11.7868	9.79007	9.5038	7.77891	11.9869	7.82088	7.24243	5.45851	7.47701	7.66861	6.96148	7.4514	red
22770	ENSMUSG00000022361	Zhx1	10.2905	10.5255	10.654	16.8697	13.9426	14.7443	20.2449	17.4823	14.4246	9.06014	18.4051	10.2308	9.12358	9.03478	9.59008	10.8947	10.8185	13.1338	red
22791	ENSMUSG00000029014	Dnajc2	193.923	196.791	197.317	162.705	166.756	168.376	144.988	165.033	148.25	179.784	144.126	185.928	165.682	193.495	178.636	175.69	196.709	159.428	red
23794	ENSMUSG00000022894	Adamts5	11.5561	13.4492	10.3279	17.6251	13.9426	15.6591	18.8261	13.9858	11.1441	6.68071	13.3083	6.45677	7.66569	3.24688	4.11778	9.99563	4.23333	2.57315	red
23802	ENSMUSG00000031751	Amfr	147.148	150.281	151.33	159.18	162.726	161.811	170.308	165.732	166.968	135.078	159.181	155.69	137.559	140.51	137.349	138.035	151.553	146.669	red
23828	ENSMUSG00000071317	Bves	73.0238	74.9379	69.1967	81.4783	79.9964	81.4705	107.172	101.397	96.0029	73.4878	76.7825	66.6594	64.3824	61.2671	70.8691	66.1616	57.4322	71.8337	red
23856	ENSMUSG00000038914	Dido1	152.651	159.277	166.55	182.747	191.074	178.008	157.812	157.556	159.201	151.597	154.745	146.232	157.17	148.98	156.692	165.801	161.243	159.213	red
23859	ENSMUSG00000052572	Dlg2	0.385205	0.719692	0.597929	0.654647	0.741136	0.215246	2.29187	1.23721	1.35079	0.411825	0.235963	0.181881	0.235144	0.282337	0.758538	0.899078	0.094074	0.536072	red
23882	ENSMUSG00000021453	Gadd45g	164.592	160.266	160.136	206.465	203.257	199.049	200.812	182.838	188.339	134.255	204.675	187.156	149.645	145.404	143.96	144.752	149.907	117.239	red
23888	ENSMUSG00000058571	Gpc6	31.7519	34.995	31.6359	39.9334	36.3157	40.6815	39.0164	39.9672	37.4363	30.7038	35.017	30.4196	33.6726	33.3158	31.696	31.9437	27.987	30.985	red
23893	ENSMUSG00000050069	Grem2	6.7686	5.89248	7.22951	2.0143	2.36237	2.47533	4.31091	5.7557	6.75397	9.28893	2.78437	3.86497	7.47757	9.5524	6.66429	5.6589	5.31518	9.11322	red
23970	ENSMUSG00000016664	Pacsin2	199.811	196.881	197.969	229.126	224.518	223.533	217.51	210.164	221.241	200.696	212.933	189.429	201.142	173.967	172.188	187.061	190.359	198.025	red
24004	ENSMUSG00000043518	Rai2	6.16327	7.01699	5.70751	6.24432	5.79013	4.78922	11.0774	6.72395	6.2233	2.79126	7.22048	2.00069	2.30441	2.02341	1.62544	4.38962	1.59926	2.73397	red
24050	ENSMUSG00000022456	Sept3	2.31123	2.83379	2.39172	2.92073	3.24247	2.69057	2.40101	1.82891	2.36389	0.777891	2.35963	1.95522	0.75246	1.45874	1.13781	2.11548	1.45815	1.60822	red
24051	ENSMUSG00000029156	Sgcb	95.8609	94.1896	91.1027	105.046	100.378	105.578	126.053	110.219	108.064	69.278	99.8125	77.4813	69.4144	74.4899	76.6665	76.3687	66.5574	72.5842	red
24053	ENSMUSG00000035296	Sgcg	5.00766	4.54305	4.40293	6.7479	5.97541	5.6502	10.9137	7.26187	7.76707	4.62159	8.87222	1.40958	2.7747	0.282337	0.8669	5.60602	0.329259	1.07214	red
24055	ENSMUSG00000054520	Sh3bp2	30.4862	27.888	29.9508	24.9269	28.4874	26.529	21.1726	26.4117	24.2178	37.5218	20.9536	30.6924	36.7295	39.4801	39.9316	30.1984	39.1818	35.5416	red
24056	ENSMUSG00000021892	Sh3bp5	63.8339	65.4919	60.4996	42.4513	47.9886	45.3092	50.8578	61.8065	60.5445	59.0282	50.213	67.9325	62.6423	76.8427	63.6088	66.6904	81.0918	75.4253	red
24058	ENSMUSG00000025494	Sigirr	1.76094	1.93417	2.98965	2.11501	2.50134	3.2825	1.85533	2.74337	3.13577	5.17069	2.68998	4.86532	4.60882	7.19959	6.33921	3.12033	6.16185	6.91533	red
24063	ENSMUSG00000037211	Spry1	20.8561	19.7016	20.8188	23.9198	26.9588	25.1838	22.4276	20.3332	18.3804	18.0288	23.5492	22.8715	16.1309	19.6224	13.8704	18.5104	18.4855	18.9233	red
24131	ENSMUSG00000021798	Ldb3	51.1222	60.2742	47.9974	86.2623	77.3561	72.8069	148.863	104.248	94.8933	40.0385	85.8907	19.0066	27.3237	5.88202	15.1708	62.195	3.24555	13.6698	red
26364	ENSMUSG00000002885	Adgre5	162.171	159.232	161.821	168.597	162.911	157.076	180.349	177.727	175.941	182.713	142.994	128.181	145.695	125.264	121.258	125.818	130.669	172.401	red
26383	ENSMUSG00000055932	Fto	78.2516	71.3394	73.7627	83.4926	75.5496	74.5827	94.076	80.7412	81.3853	60.584	76.5937	70.8426	63.6769	66.4433	69.352	67.6424	68.4388	64.8111	red
26385	ENSMUSG00000074886	Grk6	102.024	93.9647	91.5375	76.7951	85.6939	87.9817	80.2702	92.1988	92.1917	116.272	80.8411	117.541	122.322	116.229	112.209	112.596	143.087	109.68	red
26397	ENSMUSG00000018932	Map2k3	209.496	194.092	194.599	148.051	173.287	163.856	150.5	178.588	180.379	224.353	166.826	257.862	226.396	261.915	249.125	238.414	254.376	247.129	red
26427	ENSMUSG00000027230	Creb3l1	59.4316	62.1184	57.4012	59.875	56.419	52.3047	91.1839	71.489	70.386	44.2483	72.9599	34.8302	48.2045	41.033	47.4628	38.4488	19.3792	43.6363	red
26429	ENSMUSG00000029012	Orc5	38.4654	37.1091	38.2675	28.9052	31.2204	32.0178	29.4124	31.5757	31.8884	35.8287	30.9584	39.8774	37.1057	40.9389	39.9858	37.6555	39.5581	38.49	red
26549	ENSMUSG00000031312	Itgb1bp2	14.5827	16.1481	12.9914	18.5315	16.1197	15.3363	35.6332	26.3041	22.5293	13.636	19.4434	3.95591	8.04192	2.54103	4.71377	21.7365	0.846666	3.32365	red
26903	ENSMUSG00000033788	Dysf	17.2792	22.7153	18.5902	39.732	36.6862	34.9774	53.2588	46.0994	42.1158	25.8992	41.9071	19.143	18.1061	17.5049	12.0282	33.1601	28.7867	28.1438	red
26914	ENSMUSG00000015937	H2afy	140.27	136.921	143.72	131.836	127.8	139.264	109.028	122.537	115.3	135.17	133.414	156.236	143.579	146.674	137.404	134.28	147.978	131.016	red
26919	ENSMUSG00000021481	Zfp346	72.6936	76.962	74.4694	93.0102	86.0645	90.188	74.5405	73.5869	66.6231	71.749	84.3333	70.979	67.2981	62.0671	69.4062	62.0893	57.9496	62.7204	red
26934	ENSMUSG00000023015	Racgap1	246.806	242.761	247.162	258.283	248.142	259.802	265.748	262.073	268.519	192.002	232.802	240.128	207.538	205.777	210.223	206.682	231.14	188.268	red
26943	ENSMUSG00000017707	Serinc3	176.864	165.799	157.799	226.508	211.455	224.286	257.89	243.891	242.612	195.8	224.212	183.836	175.558	202.765	188.767	195.206	192.57	225.311	red
26949	ENSMUSG00000034993	Vat1	68.8966	61.5336	61.2606	85.9098	89.7701	84.1611	88.6192	87.6803	85.9202	60.3552	61.7752	50.381	54.1771	49.8795	43.8326	45.6414	60.3955	88.5591	red
27053	ENSMUSG00000029752	Asns	221.658	221.44	219.331	170.963	167.914	170.259	198.629	186.227	186.168	204.173	211.754	222.986	204.763	208.835	203.288	215.25	204.658	164.521	red
27081	ENSMUSG00000031365	Zfp275	107.967	114.611	121.053	135.008	133.127	131.461	140.677	125.496	120.172	106.205	127.798	109.401	112.305	110.629	116.219	122.116	101.412	98.6909	red
27273	ENSMUSG00000019577	Pdk4	137.628	131.569	138.72	101.571	106.724	118.708	114.157	119.901	123.453	180.105	96.7922	133.91	162.578	184.695	188.063	114.553	150.095	153.638	red
27357	ENSMUSG00000019528	Gyg	29.4957	27.3033	28.4832	27.3944	28.2095	28.3048	31.3223	26.6806	26.1958	22.1928	27.0414	23.8719	21.6803	21.2694	20.914	22.3183	25.7763	21.6573	red
27362	ENSMUSG00000014905	Dnajb9	19.4803	19.7465	19.1337	28.2002	28.3021	26.8519	27.6662	26.3579	23.7354	22.3758	22.4637	19.4158	21.7273	19.6695	18.0965	26.6021	20.9315	23.9088	red
27389	ENSMUSG00000021768	Dusp13	4.12719	5.57761	3.53322	6.39539	7.22608	7.96409	9.00379	6.83153	6.60924	4.34704	6.55978	4.41061	4.65585	3.71744	4.06359	4.12518	1.78741	5.25351	red
27416	ENSMUSG00000022822	Abcc5	51.6724	54.9215	48.541	72.9176	68.9257	62.9056	78.906	64.9803	71.1579	64.6565	61.728	54.9281	63.724	63.1494	67.1848	61.7719	51.6937	65.0791	red
27428	ENSMUSG00000029381	Shroom3	7.09877	5.89248	6.74029	7.50326	5.69749	7.58741	7.69415	5.05641	5.93385	4.85038	5.37997	3.63762	4.04447	1.69402	1.57126	5.23581	3.99815	3.37725	red
27494	ENSMUSG00000041688	Amot	58.4961	62.0734	63.7066	64.81	63.6914	63.0132	67.9377	62.5058	60.3998	46.3531	62.4359	48.4258	50.5089	42.9152	44.2661	46.9636	41.91	44.0115	red
27965	ENSMUSG00000032388	Spg21	73.5191	73.8134	62.239	115.973	102.972	92.1252	132.328	100.16	92.2882	66.075	120.247	52.9728	58.6919	42.3505	47.1377	60.4498	43.0389	51.4629	red
27981	ENSMUSG00000037266	Rsrp1	79.5723	72.8238	74.8499	139.943	126.086	118.116	140.132	114.576	120.269	123.822	104.485	85.1658	103.51	94.4417	96.2259	118.837	106.868	96.1177	red
28169	ENSMUSG00000001211	Agpat3	90.4681	91.7157	91.1027	120.304	109.364	117.739	139.313	123.344	119.931	88.9541	114.961	84.9384	87.9438	82.913	84.0351	95.5138	87.5359	90.0065	red
29815	ENSMUSG00000028121	Bcar3	32.7974	35.04	36.528	44.0124	39.1413	37.668	51.5126	45.4001	53.5011	27.2719	43.9836	27.6004	31.3212	30.2101	31.696	31.2033	29.5392	33.022	red
29818	ENSMUSG00000006221	Hspb7	5.8331	7.55676	5.21829	8.25862	7.0408	8.60983	12.6599	9.6287	7.81531	4.75886	6.98452	2.18257	2.86875	0.752899	1.35453	7.50995	0.564444	2.41232	red
29820	ENSMUSG00000060548	Tnfrsf19	5.39286	4.99286	5.16393	4.02859	3.98361	3.65918	6.76649	5.80949	5.45142	4.98765	3.96419	2.09163	2.68064	1.12935	1.78798	4.28384	1.27	2.51954	red
29856	ENSMUSG00000020439	Smtn	58.9363	58.25	52.6178	74.7808	76.2444	65.5962	87.4732	75.7386	82.9291	48.1377	76.6881	52.5181	47.5461	42.1623	38.4687	55.1611	45.5789	44.1187	red
29864	ENSMUSG00000028557	Rnf11	94.8704	97.923	95.6143	117.333	110.105	107.192	146.407	125.065	117.278	103.185	118.312	84.9839	86.1567	84.1364	85.1187	101.014	73.8951	97.8331	red
29870	ENSMUSG00000022385	Gtse1	142.856	139.89	140.187	116.628	119.277	111.766	135.275	135.609	137.974	144.459	142.994	165.284	151.715	174.72	171.646	175.109	162.748	162.215	red
30794	ENSMUSG00000020388	Pdlim4	67.2457	68.0109	67.4029	79.4137	74.2526	72.4302	74.6496	60.9997	72.7017	58.9824	82.8232	54.7462	54.036	41.6918	54.7772	49.0262	39.6052	48.1929	red
30928	ENSMUSG00000063659	Zbtb18	171.141	187.075	180.357	235.874	214.559	220.627	262.638	211.401	199.097	114.853	243.09	134.501	114.327	104.088	126.459	133.804	95.1088	93.2765	red
30935	ENSMUSG00000060519	Tor3a	19.2052	22.3554	19.1881	26.488	23.2068	22.0627	34.8692	27.111	29.0421	20.3167	28.8819	19.8705	19.658	12.9875	15.8751	19.3037	15.6633	14.3667	red
30937	ENSMUSG00000057604	Lmcd1	6.2183	5.21776	5.76186	5.0861	4.35418	4.73541	7.85786	6.18603	5.21021	4.164	3.77541	1.04582	2.49252	0.564674	0.8669	6.76953	1.6463	2.46593	red
30938	ENSMUSG00000037946	Fgd3	19.7005	19.1168	18.9707	21.1501	22.2804	21.9551	27.5025	27.5413	28.8009	11.8514	15.3848	12.0496	12.1334	17.4578	17.5005	17.0825	11.2889	12.4905	red
30948	ENSMUSG00000024381	Bin1	538.626	535.63	500.195	634.655	613.012	601.773	717.903	616.774	636.514	423.813	587.879	449.61	417.709	385.014	419.2	513.902	377.472	404.574	red
30963	ENSMUSG00000063275	Hacd1	45.7843	60.4991	63.6523	71.2558	75.0864	71.0849	83.9263	75.631	74.7279	52.6678	71.4025	60.7028	54.8355	53.8322	57.9198	58.1227	53.7633	52.6423	red
50492	ENSMUSG00000004929	Thop1	136.748	132.828	131.055	140.95	133.358	126.349	151.755	141.795	139.904	122.541	133.838	126.089	121.428	107.853	108.254	126.188	120.932	101.103	red
50493	ENSMUSG00000020250	Txnrd1	618.363	623.118	633.642	525.631	562.708	569.325	529.041	605.102	588.078	660.018	558.478	672.459	693.439	765.745	746.022	638.874	792.95	764.01	red
50527	ENSMUSG00000021831	Ero1l	57.2854	61.9834	60.8801	49.0481	52.5744	49.1299	52.7677	55.8895	55.1896	71.9778	57.9054	61.8395	70.9194	67.3374	60.4121	76.8447	61.2422	66.4193	red
50760	ENSMUSG00000030598	Fbxo17	33.953	32.8809	31.799	36.9624	35.2503	35.0313	35.9606	32.9205	29.2833	23.6113	38.0845	24.0538	19.658	18.6813	19.2343	20.9432	21.0255	17.3151	red
50771	ENSMUSG00000024566	Atp9b	54.7541	52.3126	48.7584	64.7597	58.1329	56.8787	66.9009	63.9044	63.0531	55.9166	58.0942	59.8388	55.7291	58.5849	57.6489	55.6899	59.2666	57.9494	red
50794	ENSMUSG00000052040	Klf13	72.8587	72.239	71.6971	55.1414	58.4108	68.6634	65.2639	70.3056	76.947	104.1	69.6092	91.9408	110.612	95.0534	88.4238	92.129	94.074	100.031	red
50795	ENSMUSG00000040666	Sh3bgr	2.91655	3.23861	3.31579	4.48181	3.56672	3.87442	6.87562	5.21779	4.43832	1.83033	3.91699	2.50086	1.83412	3.24688	2.54652	2.80301	1.22296	2.14429	red
50917	ENSMUSG00000015027	Galns	12.1615	11.2452	12.0129	14.3015	14.9154	15.2825	18.0622	16.783	17.7051	9.60924	16.0927	11.6404	10.3934	9.59946	10.0777	9.3081	10.3952	11.8472	red
50997	ENSMUSG00000017314	Mpp2	2.09111	2.02413	1.30457	3.92788	3.14983	3.17488	4.36548	3.55025	3.9559	2.47095	4.71927	2.50086	2.39847	2.54103	2.16725	3.06744	3.24555	2.41232	red
51798	ENSMUSG00000053898	Ech1	18.5999	18.3072	18.8076	24.4737	22.5583	20.7712	29.3033	26.1965	27.3536	22.3758	27.419	21.1437	20.7867	21.6929	18.3133	19.4624	20.8844	24.2305	red
51944	ENSMUSG00000027331	Knstrn	85.5705	84.5638	91.918	86.6148	82.7757	90.188	86.2727	83.9149	90.6479	77.1485	85.1356	80.9825	75.3401	73.5017	67.6182	66.3202	71.8726	72.2625	red
52014	ENSMUSG00000023068	Nus1	97.897	104.445	111.052	96.2834	101.35	108.645	88.7283	99.7834	91.854	120.07	91.837	108.128	117.384	115.193	111.234	111.221	117.969	122.492	red
52055	ENSMUSG00000051343	Rab11fip5	14.9129	17.9473	15.0569	18.9344	17.741	15.3363	25.5926	24.2062	24.8932	16.1069	25.3897	16.5057	17.4006	14.4462	12.7326	16.0247	15.9455	22.9975	red
52076	ENSMUSG00000028420	Tmem38b	27.2945	31.8014	27.9396	49.8035	38.0296	36.9685	48.7842	38.9989	35.7478	24.7095	38.9812	22.5987	23.2792	16.1873	21.3474	22.6356	15.3341	21.0676	red
52118	ENSMUSG00000040511	Pvr	122	121.088	121.706	134.656	130.394	132.161	126.926	125.388	118.725	112.154	125.391	112.539	111.646	106.3	105.816	125.501	113.83	109.788	red
52187	ENSMUSG00000028278	Rragd	63.5588	71.1145	71.6971	91.3484	83.7947	77.6499	94.1306	80.795	82.3984	52.7135	67.6271	43.1058	49.2861	44.1387	53.4769	41.3576	39.8874	47.4424	red
52250	ENSMUSG00000052852	Reep1	47.3802	50.9632	43.5401	59.875	54.5198	54.2419	68.156	53.1999	52.2468	33.4493	56.4896	39.0589	34.8483	24.8457	34.5135	38.6604	25.7763	23.6408	red
52331	ENSMUSG00000047963	Stbd1	63.2286	59.0147	60.5539	80.4208	67.2118	64.8428	94.7854	80.7412	78.925	46.8107	65.5978	43.7878	48.3926	37.8802	38.5229	50.9301	35.0896	41.0095	red
52392	ENSMUSG00000044768	D1Ertd622e	37.4199	35.4448	36.528	32.128	32.749	34.9774	28.5939	30.4998	29.235	39.2149	33.6484	37.7403	36.2121	38.8684	38.5229	38.3959	38.0529	35.488	red
52468	ENSMUSG00000078429	Ctdsp2	202.398	228.322	218.896	256.47	249.763	233.057	269.295	245.881	256.458	192.368	290.329	222.941	195.734	195.236	193.698	205.201	207.621	195.72	red
52575	ENSMUSG00000044763	Trmt10c	58.276	59.2396	59.5211	50.0049	57.2065	56.6635	45.6192	48.7352	48.2909	67.768	48.6085	58.6566	62.9715	59.8554	61.0623	67.9068	61.4774	56.234	red
52585	ENSMUSG00000002332	Dhrs1	28.6702	25.9989	27.5591	26.4377	29.9697	28.8429	34.5964	29.6392	34.6382	27.821	26.8054	25.5543	24.6901	23.8575	23.2979	26.8137	23.8478	27.6077	red
52588	ENSMUSG00000037824	Tspan14	64.7144	63.6927	58.4883	80.723	74.8085	75.0132	64.2271	57.557	55.479	51.7526	72.252	55.8375	48.8629	49.5031	45.6206	52.6225	48.307	44.8692	red
52874	ENSMUSG00000041360	Pum3	185.449	188.109	195.795	156.914	165.737	175.102	148.863	161.751	155.872	199.14	144.693	189.929	189.103	201.118	192.452	195.259	194.874	183.069	red
53311	ENSMUSG00000042451	Mybph	57.7807	59.8693	54.5203	74.0758	66.8412	62.6365	106.9	72.7262	75.0656	39.2606	83.4367	17.9153	28.6875	3.57627	11.1613	79.0131	2.91629	13.4554	red
53313	ENSMUSG00000020788	Atp2a3	6.16327	5.35271	7.06644	4.7336	6.02173	5.00446	7.74872	6.23983	6.561	4.57583	4.67208	4.54702	4.70288	2.87043	2.97997	3.49054	3.48074	4.39579	red
53318	ENSMUSG00000031636	Pdlim3	76.4906	79.5709	69.9034	171.719	136.508	123.713	195.355	127.863	132.185	46.9938	154.037	43.4241	42.7491	13.1287	31.3709	57.9112	10.3952	30.1809	red
53332	ENSMUSG00000015214	Mtmr1	23.7176	24.6944	25.1674	31.3727	25.7545	26.529	34.7601	28.8323	27.2089	25.4874	28.8347	20.5525	23.2792	21.0341	21.4016	25.4915	21.2607	24.8201	red
53376	ENSMUSG00000032010	Usp2	10.0703	10.8404	9.29508	16.3662	10.6075	12.9686	18.2259	16.7292	15.4859	6.95526	14.4882	4.63796	7.57163	4.70562	4.65959	7.66861	2.86926	5.1999	red
53416	ENSMUSG00000027030	Stk39	29.9359	28.3828	26.5263	19.8408	22.0951	22.4394	20.6814	24.6903	23.8801	30.6581	24.0211	25.7816	29.0638	34.9157	27.9033	30.886	36.5948	32.0035	red
53599	ENSMUSG00000019818	Cd164	290.719	301.731	282.386	358.293	331.566	327.281	393.111	354.487	344.935	296.926	373.624	264.819	275.683	257.915	265.542	278.132	251.507	291.838	red
53608	ENSMUSG00000028862	Map3k6	9.46503	8.77124	7.93615	7.20111	7.92089	6.34975	8.18527	7.90737	10.4687	10.9362	11.0431	11.3676	11.1458	14.3992	13.762	12.3755	15.0048	15.9749	red
53618	ENSMUSG00000021065	Fut8	58.386	56.6757	59.195	49.0481	51.9259	48.5379	51.84	57.7184	55.8167	74.2657	51.5816	69.524	71.4837	76.7957	65.5593	61.1373	64.5348	71.5656	red
53867	ENSMUSG00000004098	Col5a3	17.1141	17.4525	12.6109	29.0059	23.8553	18.2959	25.3198	20.9249	20.7926	23.291	35.8664	12.8681	13.5913	10.023	7.53119	17.6642	13.0293	16.8327	red
53885	ENSMUSG00000027378	Nphp1	26.9093	23.0301	25.4935	24.7759	24.6428	25.5066	29.0304	27.5413	26.9676	18.9439	27.183	25.0086	23.4203	22.8693	21.6183	20.5201	19.8496	20.1563	red
54006	ENSMUSG00000058886	Deaf1	26.9643	24.5145	25.2217	26.5887	26.6346	21.9551	24.3921	22.0008	25.6651	26.8144	27.5133	28.3734	32.4969	32.0452	31.5877	26.5492	25.6822	26.4284	red
54160	ENSMUSG00000025607	Copg2	44.4636	47.1398	43.7032	52.5732	50.1193	49.5065	58.8794	54.5985	58.0841	43.928	55.357	46.8798	45.5238	37.1273	45.4581	42.9442	41.1103	43.529	red
54188	ENSMUSG00000029625	Cpsf4	45.5642	44.7108	48.8128	44.9692	41.7352	43.2106	36.3972	37.439	39.366	44.0652	40.3026	45.6976	46.8406	46.3503	48.2213	46.4347	49.4359	41.3312	red
54353	ENSMUSG00000059182	Skap2	23.8827	25.2792	24.6238	27.3441	27.6536	27.0133	26.302	23.3993	27.1124	19.7218	24.729	20.2343	19.1407	20.14	20.2096	22.0539	20.5552	18.2801	red
54375	ENSMUSG00000037458	Azin1	444.251	481.294	466.548	485.143	467.518	481.021	491.825	489.127	460.717	376.957	425.206	403.367	394.524	408.589	396.932	373.329	396.475	362.814	red
54378	ENSMUSG00000078815	Cacng6	5.72304	5.89248	5.21829	9.31612	6.62391	6.40356	11.5685	11.9417	9.40732	4.02673	11.9397	3.59215	3.57419	0.705842	2.81743	6.34643	1.41111	1.82264	red
54380	ENSMUSG00000039354	Smarcal1	27.6797	32.656	27.1786	36.4084	34.5555	35.4617	36.5609	30.7688	37.8222	29.6514	33.318	25.4633	28.8286	24.2339	25.5736	26.7079	21.7781	27.6613	red
54381	ENSMUSG00000039007	Cpq	2.6414	2.15907	1.57636	2.92073	2.45501	2.3677	4.63832	4.94883	5.01724	3.38611	2.97314	2.95557	2.58658	1.88225	2.16725	1.90393	1.78741	3.53808	red
54383	ENSMUSG00000028796	Phc2	237.836	214.738	217.32	169.705	187.322	188.071	172.436	228.238	238.898	249.932	187.921	249.404	256.542	266.338	254.273	296.537	304.8	262.675	red
54601	ENSMUSG00000042903	Foxo4	82.764	83.4842	81.3727	95.2259	92.3641	93.04	88.9466	78.2668	89.9243	64.1531	90.61	74.9804	70.0728	62.4906	64.2048	71.0272	64.2055	57.4669	red
54610	ENSMUSG00000003134	Tbc1d8	29.1105	29.1925	27.1786	50.1056	44.5608	39.5514	47.2563	41.4195	46.5059	22.147	44.8331	24.463	21.7743	17.599	22.3769	21.049	16.463	24.9273	red
54673	ENSMUSG00000037062	Sh3glb1	1194.68	1242.5	1203.09	1281.14	1285.18	1275.82	1495.07	1359.1	1338.49	1080.35	1187.08	1044.68	980.503	1008.6	1043.42	1034.15	896.384	959.462	red
54712	ENSMUSG00000074785	Plxnc1	8.0893	10.2556	10.1104	14.3519	14.9617	15.9282	20.7906	17.7512	17.7533	9.06014	11.6094	8.45746	7.57163	7.10548	12.245	8.03881	5.55037	9.86373	red
54725	ENSMUSG00000032076	Cadm1	36.8146	33.8255	37.2347	45.8253	47.7107	53.3271	49.2753	53.0385	52.1503	44.294	41.5296	41.6507	49.1921	47.2444	44.0494	33.6361	38.2411	49.9083	red
55927	ENSMUSG00000067071	Hes6	335.623	314.01	318.859	425.52	414.573	398.743	471.417	411.129	439.732	271.804	366.734	293.329	258.235	286.996	311.542	278.344	236.878	249.488	red
56012	ENSMUSG00000020475	Pgam2	14.7478	11.9649	11.6324	23.7183	20.3349	19.7488	29.5761	24.8517	21.5645	9.51772	22.2749	6.36583	7.05431	2.30575	5.09304	14.967	2.63407	5.62876	red
56030	ENSMUSG00000026116	Tmem131	193.703	199.49	209.819	190.15	204.785	213.793	198.411	209.895	211.399	204.219	188.063	208.708	237.73	243.233	252.268	238.573	238.948	225.686	red
56041	ENSMUSG00000029407	Uso1	188.035	204.168	202.97	236.025	225.908	232.25	257.781	229.475	224.087	204.128	225.817	180.426	191.595	183.096	191.585	187.114	173.708	199.526	red
56176	ENSMUSG00000022940	Pigp	14.1425	17.1826	13.4262	21.0998	19.3622	17.973	19.5901	16.514	15.9683	12.3547	19.1602	12.3679	10.6755	9.45829	13.3828	14.3324	8.93703	11.4719	red
56177	ENSMUSG00000026833	Olfm1	157.108	156.893	147.199	202.286	189.963	173.004	237.864	190.476	201.799	120.573	189.148	126.271	122.745	107.759	129.114	105.933	90.3581	132.571	red
56191	ENSMUSG00000025272	Tro	33.4027	29.5074	29.2442	34.0416	28.4874	33.0402	36.9974	27.9716	33.7216	16.4272	37.471	19.6431	18.6704	17.3167	19.9387	18.3518	15.8044	17.4759	red
56198	ENSMUSG00000032744	Heyl	27.8998	32.0713	21.906	60.6303	45.8115	42.4034	50.5304	31.6833	35.4101	15.1002	74.4701	22.0531	17.965	5.78791	7.96464	22.7414	6.8674	5.03908	red
56219	ENSMUSG00000028838	Extl1	1.59585	2.06911	1.63072	2.51787	2.13077	2.69057	3.87436	2.90475	2.84632	2.15064	3.82261	2.18257	1.55195	1.31757	1.78798	1.26929	0.987777	1.34018	red
56233	ENSMUSG00000022475	Hdac7	74.6196	65.8968	66.4789	62.0404	64.2009	61.5603	68.2106	68.7457	72.4605	76.7367	75.1779	78.6635	72.9886	87.6656	80.1341	82.5565	89.2762	78.3737	red
56248	ENSMUSG00000024782	Ak3	65.0445	63.108	61.4236	64.1554	62.6723	67.1567	69.5748	60.7307	64.1627	55.3218	62.3415	57.6563	53.4247	53.6911	50.7678	57.541	62.9826	52.9639	red
56316	ENSMUSG00000053460	Ggcx	18.2147	16.0581	14.5677	20.4451	19.2695	21.0403	28.0482	22.2159	23.7354	21.0031	20.0097	17.9153	20.5045	17.0343	20.2638	17.1354	13.4996	20.1563	red
56317	ENSMUSG00000029466	Anapc7	77.8664	69.0004	73.8714	80.0683	83.9337	78.9952	82.9986	74.8779	75.7892	71.6117	80.2748	67.2505	67.016	64.1375	65.0175	68.7001	68.3448	63.8998	red
56320	ENSMUSG00000034675	Dbn1	186.164	186.355	174.758	203.394	188.527	182.367	203.54	170.466	174.445	127.345	210.574	147.096	131.022	103.571	124.834	136.66	128.787	90.1673	red
56323	ENSMUSG00000036052	Dnajb5	31.8069	35.3099	30.9292	43.962	37.6127	39.3362	48.0748	37.4927	39.366	27.6838	47.9478	28.237	29.487	22.1635	29.3662	28.2945	24.2241	24.4985	red
56336	ENSMUSG00000017929	B4galt5	66.1451	73.1836	67.1855	70.0472	74.0673	74.7979	67.0646	69.7139	68.7458	63.604	65.8338	58.7476	61.2314	53.3146	57.703	53.0456	61.5714	62.0771	red
56374	ENSMUSG00000028618	Tmem59	48.8109	45.1157	42.3986	57.4578	56.3264	59.5155	57.2969	57.2881	60.9305	47.7259	49.3635	52.8364	51.8727	49.9736	50.6595	47.4396	50.2826	50.8732	red
56376	ENSMUSG00000028273	Pdlim5	130.309	135.257	132.849	148.051	148.32	154.546	170.526	163.795	162.047	111.925	131.148	134.865	122.181	136.181	126.134	133.169	138.477	131.23	red
56417	ENSMUSG00000027951	Adar	33.2377	32.2512	29.8965	27.898	27.9779	28.5201	28.9213	30.0695	31.3095	29.6056	30.2977	31.3745	38.8928	36.3744	35.7054	33.6361	40.5459	35.1127	red
56434	ENSMUSG00000032324	Tspan3	116.607	111.372	111.541	119.7	115.988	118.493	121.415	115.598	124.659	103.505	114.537	108.719	110.047	96.4651	95.6299	99.163	103.764	107.804	red
56440	ENSMUSG00000032382	Snx1	279.659	285.448	275.047	302.447	289.784	296.77	296.634	277.618	285.162	237.943	286.365	253.542	240.129	246.621	247.283	243.439	244.592	244.02	red
56462	ENSMUSG00000024012	Mtch1	146.543	134.537	121.76	129.318	138.778	147.013	161.141	152.93	165.135	135.124	139.738	130.818	124.203	131.757	128.355	132.799	135.749	129.676	red
56486	ENSMUSG00000018567	Gabarap	70.4374	73.6334	68.2183	100.161	101.072	96.9144	105.481	103.011	101.647	77.423	87.7312	74.071	73.8822	68.1844	69.7313	67.2193	70.2263	90.6498	red
56490	ENSMUSG00000022708	Zbtb20	93.3846	116.77	107.192	170.661	133.219	159.981	183.732	197.684	162.433	132.745	209.016	117.768	168.034	123.805	163.194	186.532	99.8125	141.041	red
56504	ENSMUSG00000002007	Srpk3	6.38339	7.96159	5.87058	12.8915	9.54213	9.04032	21.6637	13.0714	12.2536	5.12493	12.4589	3.63762	2.7747	0.894067	2.70906	6.98108	0.282222	2.51954	red
56524	ENSMUSG00000038388	Mpp6	83.8095	80.1557	86.9715	72.3133	74.2989	74.6365	63.4631	66.863	68.4563	74.0827	74.2813	87.7121	80.3251	82.6306	79.7548	81.869	84.9959	72.2625	red
56534	ENSMUSG00000051456	Hspb3	2.09111	2.02413	1.25022	3.72645	2.36237	2.74438	5.29314	3.49645	4.24535	1.51002	2.97314	0.500173	1.55195	0.141168	0.704356	2.69723	0.188148	0.428858	red
56708	ENSMUSG00000040663	Clcf1	35.5489	33.3757	31.2554	32.7827	32.1005	32.6097	31.7588	33.9963	32.4191	54.6812	35.2057	37.6948	50.0856	49.2207	54.0729	48.8675	47.1311	45.6733	red
56741	ENSMUSG00000032816	Igdcc4	26.6892	30.8118	25.9827	38.5234	32.3784	32.3407	57.1332	46.6373	46.7954	22.2385	39.689	16.9149	20.5986	16.2814	23.2438	23.376	10.3481	23.3727	red
56772	ENSMUSG00000053192	Mllt11	26.414	26.9435	26.7437	31.1712	29.1359	25.8295	32.6865	27.4337	27.7878	24.2977	27.419	20.0069	18.9056	21.5047	20.0471	29.5638	17.8741	21.014	red
56791	ENSMUSG00000027078	Ube2l6	3.52187	2.87877	3.53322	6.34504	5.83645	4.89684	6.60278	6.67016	5.78912	4.30128	4.81365	3.8195	4.65585	3.90566	3.35924	3.59631	4.79778	6.00401	red
56857	ENSMUSG00000032122	Slc37a2	36.6495	39.0433	36.2563	64.8604	54.8441	51.4437	55.005	46.5297	46.1682	32.3054	41.2936	28.2825	26.101	26.775	35.0553	28.1359	28.5044	38.2219	red
57258	ENSMUSG00000021952	Xpo4	94.3201	106.694	109.149	93.7152	97.1352	103.641	83.2715	89.9933	81.8678	97.0991	87.5896	98.8978	109.718	109.923	113.401	104.822	107.433	94.4559	red
57261	ENSMUSG00000024002	Brd4	239.707	259.224	257.273	313.223	310.582	300.698	289.813	259.544	267.554	234.328	295.521	262.5	257.012	246.245	257.523	256.978	232.363	224.507	red
57265	ENSMUSG00000050288	Fzd2	47.105	43.1365	44.5729	47.9403	54.1493	43.8563	65.5367	52.6082	60.1103	39.7182	58.2358	43.0603	40.915	35.4803	40.3109	40.4056	36.1715	35.488	red
57278	ENSMUSG00000002980	Bcam	15.133	14.3489	12.1217	15.9129	13.3868	14.3138	21.6637	17.5361	16.0166	12.4463	20.2929	7.95729	9.54684	5.74085	5.58067	12.3227	8.98407	12.2224	red
57279	ENSMUSG00000032602	Slc25a20	18.7099	20.5112	18.4814	22.0062	19.5012	20.0179	26.6294	26.0351	24.0731	15.0087	19.9625	20.6435	17.7298	16.0462	17.7715	20.3615	20.7433	22.0326	red
57339	ENSMUSG00000042686	Jph1	20.3058	24.0197	22.5039	28.4519	29.4138	27.1748	34.1599	29.3702	26.5335	14.963	21.5199	14.6869	15.0022	12.6111	13.2202	18.7749	13.2644	12.3297	red
57355	ENSMUSG00000031022	BC051019	1.21064	1.3944	1.19586	1.71215	1.57491	1.45291	1.80076	1.9365	1.97795	0.457583	2.45402	0.863935	0.423259	0.282337	0.921081	0.951965	0.658518	0.482465	red
57373	ENSMUSG00000031023	Akip1	16.6739	17.4975	17.7204	17.6755	17.602	15.9282	20.8451	18.7733	17.6086	13.7275	15.9039	17.0968	14.2027	12.4228	12.0824	13.0102	14.2993	14.1523	red
57377	ENSMUSG00000030036	Mogs	53.8736	47.9495	45.3883	36.7106	41.6889	38.3138	38.9073	47.5518	46.8919	67.3104	46.6264	55.701	59.5854	56.5145	53.5853	65.1038	68.58	63.739	red
57435	ENSMUSG00000002831	Plin4	1.43076	1.70927	1.19586	4.07895	3.84464	3.17488	4.25634	2.52821	2.9428	1.14396	2.54841	0.454702	0.75246	0.470562	0.921081	0.475982	0.47037	1.17936	red
57750	ENSMUSG00000026019	Wdr12	89.6976	88.0273	83.1665	70.3997	73.7894	70.3316	65.1002	69.7677	67.009	86.4832	65.3619	80.4823	84.7928	87.5245	82.3013	86.6288	90.7344	89.4704	red
57775	ENSMUSG00000051527	Usp29	21.3513	23.2101	23.2649	24.1212	21.5393	23.7847	22.5368	20.9787	20.5031	19.4473	16.659	16.2783	18.8585	13.0346	15.7667	16.4478	12.7	16.2966	red
57778	ENSMUSG00000055805	Fmnl1	18.5449	19.7016	18.5358	25.9844	21.9098	19.964	21.7182	19.1498	20.0689	12.9954	18.5939	13.9594	12.1804	8.14072	9.96935	14.1737	15.3811	10.1854	red
57896	ENSMUSG00000053012	Krcc1	58.6061	63.2879	67.3486	63.5007	57.577	61.5065	72.7397	71.489	62.3777	59.9891	66.4945	62.5671	46.9817	57.832	57.3238	55.1611	51.5055	55.6979	red
58182	ENSMUSG00000049409	Prokr1	1.92602	2.38398	2.283	1.00715	1.34331	1.50672	1.09137	1.18342	1.06134	2.10488	1.03824	1.86428	2.02224	2.2587	2.65488	2.53857	1.88148	2.09068	red
58194	ENSMUSG00000040990	Sh3kbp1	21.7916	25.2792	24.2433	26.0851	30.1087	28.5201	35.906	36.3631	35.6513	29.2853	22.9356	16.5966	18.6234	19.7636	20.4263	21.7365	14.0641	26.0531	red
58226	ENSMUSG00000024112	Cacna1h	2.14614	2.24904	1.73943	5.33789	4.4005	2.47533	6.98476	4.73366	4.92075	0.869407	2.21806	0.409232	0.893546	0.282337	0.812719	1.2164	0.235185	0.696894	red
58522	ENSMUSG00000062077	Trim54	7.26386	7.87163	7.06644	12.5894	10.8391	12.8071	12.1142	10.5969	10.3239	6.04009	9.6745	3.77403	5.03208	2.2587	3.57596	4.23096	1.83444	2.78757	red
58801	ENSMUSG00000024521	Pmaip1	31.8069	32.3861	34.5712	39.9838	35.1113	38.2061	47.9657	43.5712	37.967	32.9002	31.4775	28.2825	27.3237	32.7981	33.2131	35.8573	27.0463	44.6548	red
58994	ENSMUSG00000031906	Smpd3	6.32836	7.01699	6.25108	8.40969	9.0326	8.87889	12.4962	10.0052	13.0738	9.06014	9.061	5.13814	7.10134	6.07024	8.01883	8.77923	5.26815	7.93387	red
58996	ENSMUSG00000049807	Arhgap23	42.4275	43.9012	47.6169	48.1921	44.6071	44.3406	55.769	50.2951	52.3915	40.7249	50.0714	44.0152	38.7987	43.1034	40.6359	51.8821	47.6955	50.2299	red
59009	ENSMUSG00000031642	Sh3rf1	90.9633	94.8194	92.0267	120.455	113.672	106.977	97.3501	90.0471	97.6431	64.3362	102.644	80.5733	66.6397	65.4551	73.1989	71.5031	69.944	59.3432	red
59014	ENSMUSG00000061024	Rrs1	163.877	155.498	164.648	130.526	146.884	143.623	116.995	132.865	141.399	144.322	116.755	161.738	164.036	170.202	165.903	156.598	172.955	142.327	red
59028	ENSMUSG00000024785	Rcl1	67.0806	67.1562	61.5323	48.5446	58.874	57.8473	49.1662	57.2881	58.9043	67.3562	52.0535	70.2515	71.2015	73.9252	66.8597	70.4454	79.0692	68.8853	red
59036	ENSMUSG00000044548	Dact1	3.5769	3.01371	3.64193	5.7911	3.89097	3.92824	5.0203	4.03437	2.89456	1.69306	3.58664	1.31864	2.02224	0.941123	1.13781	2.37991	0.752592	0.911322	red
59053	ENSMUSG00000022554	Hgh1	21.8466	19.0718	20.9275	15.9633	17.3704	15.4439	14.4061	16.6754	17.0779	24.984	18.122	21.9621	22.7619	22.9634	18.8551	21.049	25.7763	21.5501	red
59091	ENSMUSG00000017817	Jph2	520.521	510.936	492.802	605.196	590.408	575.352	675.23	629.2	650.07	421.114	571.928	497.808	447.949	413.388	452.576	455.409	454.001	435.13	red
59095	ENSMUSG00000066705	Fxyd6	44.2435	46.0153	43.1053	60.3282	54.1956	52.6814	67.0101	57.1805	69.0835	21.5522	66.4473	44.7427	28.0291	26.1632	30.9917	40.0354	30.48	21.5501	red
60322	ENSMUSG00000037347	Chst7	4.40234	3.59846	2.11993	2.21573	2.22341	2.63676	3.21954	3.06612	3.52171	4.89614	3.16191	3.27386	4.98505	4.188	3.63014	3.91363	5.83259	5.73597	red
60406	ENSMUSG00000031609	Sap30	46.3346	43.9462	43.5401	54.94	50.9994	51.2823	57.6243	51.371	53.887	42.0061	49.5051	40.5595	39.175	34.6804	33.0506	39.1363	35.3718	31.6282	red
60527	ENSMUSG00000024664	Fads3	264.36	256.075	242.216	273.743	272.229	264.376	302.255	265.408	276.913	213.691	242.901	230.17	220.095	225.728	220.789	239.313	219.051	215.179	red
60613	ENSMUSG00000028631	Kcnq4	253.3	234.26	221.288	253.399	246.011	244.95	274.043	257.716	262.585	207.926	255.265	233.49	216.944	213.07	244.357	212.976	215.571	201.134	red
63953	ENSMUSG00000039384	Dusp10	50.6819	49.3439	48.6497	65.8675	58.6424	53.8114	59.3705	56.4274	57.6982	52.1644	56.1593	47.6528	45.2417	40.7977	42.5323	50.6657	47.5074	47.2279	red
63955	ENSMUSG00000040957	Cables1	2.47632	1.84421	1.63072	4.7336	3.33511	4.03586	3.27411	2.85095	3.52171	1.32699	3.96419	1.63693	1.69304	1.9293	1.35453	2.27414	2.77518	1.82264	red
63959	ENSMUSG00000023942	Slc29a1	82.0486	79.9757	78.3831	98.2473	90.8355	84.8607	117.868	101.021	102.178	89.2287	109.298	73.9801	84.981	73.69	77.2625	75.4168	55.7389	81.3221	red
64009	ENSMUSG00000096054	Syne1	71.2629	81.775	73.654	125.541	114.413	103.264	141.278	115.06	109.656	62.4143	133.933	70.5698	66.0284	49.6443	57.8114	77.2149	52.07	65.9369	red
64082	ENSMUSG00000022803	Popdc2	10.4556	9.85078	9.51251	12.539	12.5067	10.6547	20.9543	14.6851	15.8236	5.99434	9.29696	5.72925	8.65329	4.70562	6.77266	9.7312	3.85703	3.85972	red
64176	ENSMUSG00000053025	Sv2b	1.26567	1.48436	1.25022	1.76251	1.7602	1.61434	1.58249	1.99029	1.88146	0.228791	0.51912	0.545643	0.658403	0.423505	0.650175	0.740417	0.658518	0.321643	red
64209	ENSMUSG00000031770	Herpud1	75.1149	70.9796	68.9249	80.3705	75.9665	66.0805	110.174	89.5092	94.7968	64.1074	85.5603	66.5684	68.2858	53.4087	53.0976	81.4988	57.2911	59.6648	red
64296	ENSMUSG00000007950	Abhd8	44.2435	42.2369	45.9318	48.1417	48.4055	45.9012	46.6015	43.8939	46.1682	42.601	50.3546	38.3314	39.9744	33.0334	36.1389	31.785	31.3266	34.3622	red
64297	ENSMUSG00000008734	Gprc5b	40.9968	41.7871	40.8766	54.6378	50.7678	50.2599	59.8616	55.2978	54.273	47.2683	44.1252	30.556	42.8432	32.0452	35.2178	33.7948	31.4678	42.028	red
64383	ENSMUSG00000015149	Sirt2	47.8204	44.9807	43.7032	53.2782	53.0376	49.668	58.9339	50.1876	53.2599	45.9871	52.0063	44.5154	44.0659	43.1976	38.3603	44.9539	45.767	48.1929	red
64451	ENSMUSG00000020231	Dip2a	65.6499	63.1529	71.0992	57.1053	64.8958	61.8294	60.2436	64.281	68.8905	76.1876	62.6247	69.6604	80.8895	75.431	72.4945	68.4886	71.7314	77.6232	red
64540	ENSMUSG00000025511	Tspan4	78.1965	71.8342	75.176	65.1625	72.9093	63.6589	63.6268	73.6407	74.7279	82.9598	65.3147	89.349	85.2161	85.5481	84.4686	92.7108	92.804	87.487	red
64652	ENSMUSG00000021910	Nisch	680.767	682.942	681.204	772.735	776.201	737.647	872.822	783.098	822.151	630.412	681.934	605.755	668.185	590.931	643.998	638.24	584.059	579.279	red
64898	ENSMUSG00000024052	Lpin2	46.4447	45.9703	50.3891	55.3428	50.9531	48.5379	59.1522	51.9089	52.3915	45.804	47.9006	39.0589	47.6401	38.6331	41.8821	41.7278	34.5252	41.3312	red
64899	ENSMUSG00000027412	Lpin3	168.995	172.816	171.932	149.562	155.546	158.905	153.065	158.631	171.02	161.481	151.064	191.884	181.907	216.458	200.687	181.72	207.998	178.03	red
64945	ENSMUSG00000046798	Cldn12	132.951	144.793	143.992	104.643	109.642	121.291	103.571	116.136	118.387	134.392	116.377	161.101	134.032	168.555	163.302	142.266	159.973	140.397	red
65086	ENSMUSG00000036832	Lpar3	4.56743	4.09325	4.23986	4.17967	3.47408	3.65918	5.83882	4.14195	4.43832	2.65398	3.63384	2.5918	2.02224	1.9293	2.97997	3.91363	1.59926	1.28657	red
65106	ENSMUSG00000035199	Arl6ip5	294.682	288.416	274.069	370.631	346.157	350.366	399.386	343.943	368.767	246.729	342.477	252.314	225.738	212.364	243.491	246.4	205.175	235.389	red
65254	ENSMUSG00000029168	Dpysl5	2.80649	3.28359	2.50043	4.53217	3.38143	3.12106	3.9835	3.1737	3.13577	2.10488	3.44507	2.50086	1.64601	1.1764	1.62544	3.06744	1.6463	1.28657	red
65256	ENSMUSG00000021200	Asb2	16.894	16.5529	13.1001	32.128	28.7654	26.8519	34.651	25.4434	23.7354	6.31464	28.7875	6.91148	6.44294	1.41168	5.25558	7.13974	2.02259	3.53808	red
65945	ENSMUSG00000039953	Clstn1	92.174	94.1447	90.3417	95.1755	89.2143	89.1118	94.458	91.8761	104.445	109.271	109.345	109.811	113.433	101.83	99.4768	108.736	118.345	116.756	red
65963	ENSMUSG00000029810	Tmem176b	29.2205	26.7186	26.635	37.1638	37.798	35.3003	42.0177	40.5051	39.9449	26.3568	33.7428	28.9191	26.8534	25.2221	25.9528	28.9292	25.9644	33.2901	red
65964	ENSMUSG00000004085	Zak	94.5952	99.3174	105.236	90.9455	97.5058	95.6768	98.3869	110.596	101.696	119.566	95.0461	111.948	120.347	135.286	144.23	125.448	107.527	117.989	red
65970	ENSMUSG00000023022	Lima1	218.961	228.682	218.19	310.504	296.362	277.775	378.705	297.898	301.758	212.41	282.731	167.603	197.756	150.156	166.932	189.758	148.449	204.19	red
66058	ENSMUSG00000023367	Tmem176a	15.5733	15.1585	14.5677	21.6537	20.2886	21.0941	30.0672	25.551	26.0028	18.9897	23.5492	16.051	16.8363	13.1757	14.5748	15.0199	12.8881	20.9604	red
66084	ENSMUSG00000019763	Rmnd1	19.0951	19.8815	19.1881	22.5601	21.8635	18.8878	26.4657	23.1304	21.6609	22.33	20.7176	19.4158	18.7174	21.5517	20.4263	18.1402	16.6511	17.0471	red
66106	ENSMUSG00000041476	Smpx	8.69462	7.37684	8.09922	7.95647	7.68929	5.75782	14.5698	10.0052	10.2274	5.07917	7.26767	1.31864	1.74006	0.376449	1.08363	10.1014	0.517407	0.321643	red
66120	ENSMUSG00000003355	Fkbp11	4.95263	4.09325	4.1855	3.0718	3.79832	2.63676	3.27411	3.8192	4.10063	6.58919	3.8698	6.13848	5.50236	6.54081	5.03886	5.23581	5.78555	6.16483	red
66124	ENSMUSG00000038695	Josd2	33.1276	30.9917	31.0923	35.9048	37.9369	31.3183	40.7626	38.192	37.6293	27.6838	42.615	35.5577	29.1108	31.81	32.6713	26.3906	28.2222	25.0882	red
66139	ENSMUSG00000009214	Tmem8c	123.321	128.465	108.551	183.351	161.336	143.623	225.695	160.46	158.091	66.9901	147.194	50.0173	50.6029	18.399	34.0258	84.4604	13.97	35.9168	red
66175	ENSMUSG00000042485	Mustn1	7.26386	8.8612	8.09922	8.76219	10.098	7.58741	13.5875	8.9832	9.98623	5.76554	6.4654	2.77368	3.4331	1.55285	1.89634	7.03396	1.88148	4.02054	red
66196	ENSMUSG00000020527	Myo19	56.515	48.3993	51.2588	45.1203	46.1821	47.4079	42.0723	47.1752	44.4797	52.3017	44.8331	56.6105	59.2092	53.5029	56.2401	48.9204	59.5959	54.7866	red
66214	ENSMUSG00000022018	Rgcc	1.15561	1.79923	0.97843	3.22288	2.36237	2.69057	1.58249	1.50616	1.88146	1.69306	1.9349	2.22804	1.22275	1.69402	0.379269	2.11548	1.74037	2.1979	red
66222	ENSMUSG00000044734	Serpinb1a	0.71538	0.989576	0.761001	1.76251	0.972741	1.07623	4.31091	2.52821	2.46038	1.46427	1.74613	0.318292	0.705431	0.235281	0.270906	1.26929	0.282222	0.643286	red
66241	ENSMUSG00000026411	Tmem9	34.7234	35.5798	35.2235	42.9549	39.9287	37.8833	57.7334	44.7008	43.9008	26.311	41.5768	30.556	28.2643	26.5397	28.5535	28.6647	22.907	27.983	red
66251	ENSMUSG00000054277	Arfgap3	35.4939	36.7043	30.8205	43.7102	38.9097	36.807	47.038	36.8472	37.6293	28.2329	35.8664	23.8719	25.0193	17.4578	22.5936	23.1116	19.9437	26.2139	red
66270	ENSMUSG00000022270	Fam134b	68.5114	64.0975	64.7938	79.1619	82.8683	80.0176	88.51	80.0419	81.916	65.4801	69.798	48.3349	55.0707	55.6204	63.6088	49.9253	45.72	66.3121	red
66273	ENSMUSG00000035642	Aamdc	31.8069	30.4969	26.9612	32.4805	28.3948	27.6591	34.8147	31.3067	31.02	18.2118	30.7224	22.6442	18.1531	16.9873	19.7762	24.1164	16.4159	15.2244	red
66313	ENSMUSG00000018363	Smurf2	104.115	112.272	106.649	109.376	115.664	109.291	109.301	118.772	115.493	119.749	108.307	121.542	118.654	126.534	124.942	140.944	128.317	128.282	red
66383	ENSMUSG00000025825	Iscu	35.8791	34.8151	35.0604	38.4227	33.7217	35.5694	39.1256	39.8596	40.1379	30.292	34.4035	32.5112	29.0167	27.8572	30.6124	28.4532	32.6907	33.8261	red
66399	ENSMUSG00000040521	Tsfm	35.8791	32.2512	32.9405	30.9698	31.2204	29.112	24.0101	28.1868	25.5204	32.3969	29.4954	32.784	33.3434	31.1041	27.5241	30.2513	32.1733	32.6468	red
66404	ENSMUSG00000027502	Rtfdc1	90.4681	85.2835	81.4814	91.6002	93.8927	97.7216	94.84	91.2306	89.3454	78.933	82.7288	79.3001	77.5034	72.4194	68.9727	76.6332	78.4577	77.0335	red
66437	ENSMUSG00000019054	Fis1	53.5985	53.1222	49.8456	63.6518	56.6969	58.3854	55.8781	53.5226	57.264	49.0529	49.0332	52.2908	49.9916	46.5385	42.4239	46.2761	47.2722	53.7144	red
66447	ENSMUSG00000026688	Mgst3	3.46684	4.31815	3.15272	7.20111	7.17976	6.08069	6.98476	7.96116	6.27154	4.62159	4.5305	4.22873	4.23259	4.37622	3.84687	3.54342	3.76296	4.93186	red
66473	ENSMUSG00000031957	Ctrb1	3.79702	4.45309	4.07679	12.0858	8.56939	8.07172	10.5317	6.45499	7.52585	2.7455	7.26767	2.77368	1.92818	0.470562	2.05889	2.37991	0.987777	1.01854	red
66508	ENSMUSG00000030842	Lamtor1	61.9079	58.0251	54.8464	65.0618	67.536	65.2733	58.4428	61.9679	64.4039	59.1197	59.3684	52.1544	54.1301	55.4322	49.4133	53.1514	59.5959	62.8812	red
66528	ENSMUSG00000048442	Smim5	3.52187	3.28359	2.82657	6.19396	6.29966	3.82061	8.78552	5.70191	5.74088	2.56246	8.4003	2.09163	1.74006	1.03524	1.51708	2.48569	0.188148	1.28657	red
66548	ENSMUSG00000043822	Adamtsl5	2.20117	2.02413	1.57636	3.12216	3.24247	3.06725	3.71065	3.8192	4.2936	2.33367	2.64279	1.50052	2.11629	0.894067	1.08363	2.22125	1.92852	3.85972	red
66602	ENSMUSG00000085438	1700020I14Rik	133.006	151.09	149.319	163.712	161.243	164.771	157.43	159.169	142.702	137.824	146.156	121.315	115.644	133.357	139.029	150.622	116.511	125.709	red
66614	ENSMUSG00000028069	Gpatch4	67.9611	69.4053	66.7506	55.2421	59.1519	55.9639	47.2017	56.0508	53.4529	62.3228	46.8151	62.0214	68.709	71.8077	63.5004	70.3925	74.7888	63.2029	red
66643	ENSMUSG00000047786	Lix1	8.74965	11.2002	10.2735	16.4669	11.7192	13.6681	19.6446	15.7609	17.2226	11.6684	19.0658	8.8667	9.02952	6.21141	7.96464	9.99563	5.78555	9.27405	red
66645	ENSMUSG00000021938	Pspc1	81.3882	77.052	75.7196	91.4994	94.5412	91.5333	89.6014	89.0251	93.3495	71.3829	71.5913	76.9811	68.2387	76.4192	70.9774	76.8976	73.3307	71.9409	red
66725	ENSMUSG00000036273	Lrrk2	39.7311	37.289	43.7575	30.4662	34.6481	35.1927	33.4505	36.4169	34.8794	48.5953	36.8575	37.8767	51.1673	46.0209	50.1718	48.2329	47.7426	46.8527	red
66734	ENSMUSG00000027602	Map1lc3a	14.7478	15.1135	13.4806	21.8551	18.2042	18.9416	27.0114	22.5387	22.9635	14.3681	24.0211	14.9142	10.2993	9.08184	10.9446	13.0631	11.5241	15.0636	red
66818	ENSMUSG00000044600	Smim7	65.7599	65.5819	65.5004	71.9104	70.6859	69.9011	70.3933	70.4132	70.7237	57.5639	70.2227	69.3876	54.3182	59.9496	56.9987	59.5507	62.277	58.8607	red
66854	ENSMUSG00000022043	Trim35	211.092	208.486	208.188	213.566	213.077	201.524	251.67	226.678	229.49	182.301	230.3	178.334	173.16	174.672	181.616	183.994	178.458	177.869	red
66857	ENSMUSG00000030214	Plbd1	1.04556	1.34942	1.41329	1.91358	1.9918	1.93721	2.18274	1.88271	1.73674	0.960924	1.65174	0.318292	0.517316	0.188225	0.758538	0.105774	0.658518	0.482465	red
66898	ENSMUSG00000038859	Baiap2l1	68.6765	65.7618	67.4029	76.3419	72.2608	70.6544	71.9758	63.0438	57.8912	62.094	62.8607	53.5185	57.3751	49.7854	54.8314	58.017	51.0352	51.4093	red
66904	ENSMUSG00000032527	Pccb	17.5543	18.1272	16.3615	21.9055	21.2613	20.3407	26.5748	21.678	24.845	19.31	21.8974	15.4144	15.3314	13.8816	16.7962	15.8132	15.6163	20.5852	red
66905	ENSMUSG00000024197	Plin3	26.5241	25.729	27.4504	33.6388	30.3403	26.529	33.7779	32.7591	36.2785	28.2329	37.0935	30.3741	24.502	22.7752	26.4405	24.5395	26.5759	28.519	red
66948	ENSMUSG00000031969	Acad8	37.64	33.5106	34.1907	27.6462	33.2122	28.8429	32.6865	29.2088	34.3488	36.0118	34.9226	36.9218	36.0711	41.4565	42.8032	37.9728	33.02	40.527	red
66952	ENSMUSG00000032062	2310030G06Rik	1.21064	0.989576	1.19586	2.11501	1.20435	2.52914	2.83756	1.72133	1.49552	0.823649	2.17086	0.772994	1.03463	0.799955	0.758538	0.475982	0.564444	0.750501	red
66967	ENSMUSG00000043019	Edem3	101.364	109.393	112.465	133.548	123.909	129.094	126.926	116.513	110.862	117.919	129.214	102.626	104.263	103.429	108.2	105.827	91.0166	109.788	red
66977	ENSMUSG00000026683	Nuf2	120.954	123.742	127.576	114.362	118.628	114.08	132.001	136.147	134.115	103.368	107.647	113.812	100.5	107.429	119.795	104.928	101.741	95.8497	red
66978	ENSMUSG00000024188	Luc7l	128.933	121.628	129.424	126.75	130.764	125.65	112.029	110.165	109.704	131.967	113.215	129.818	126.742	135.381	136.916	128.304	126.294	123.672	red
66985	ENSMUSG00000038618	Rassf7	14.5277	15.1585	13.1001	21.7041	18.8527	16.4125	19.2627	18.2891	18.4287	11.6226	21.1895	9.54875	10.0171	7.29371	10.2403	11.8467	10.0659	9.27405	red
66993	ENSMUSG00000028949	Smarcd3	54.3689	49.5688	48.2692	53.9328	54.3346	52.4662	57.9517	57.3956	60.7375	40.3588	46.8623	46.2432	45.0535	46.7738	49.1424	41.622	47.1781	41.2775	red
67014	ENSMUSG00000022724	Mina	36.8146	37.5139	35.0604	33.0345	34.3239	32.2331	28.4302	31.1453	30.3929	33.1748	29.9674	35.7396	35.5537	43.7622	40.1483	36.968	36.3596	30.1809	red
67040	ENSMUSG00000055065	Ddx17	390.763	389.533	397.46	473.461	488.779	484.895	515.945	532.752	535.011	419.787	392.879	379.858	436.662	435.317	421.043	478.733	395.911	400.285	red
67048	ENSMUSG00000073131	Vma21	90.0828	92.5703	90.7222	98.902	97.2278	94.3315	121.36	108.713	101.937	83.2801	98.1608	82.7558	73.9762	85.2658	87.5569	86.7875	76.1059	76.7119	red
67065	ENSMUSG00000000776	Polr3d	50.4068	52.7624	52.2916	42.8038	45.1167	48.1612	36.7791	40.8278	39.8484	44.7974	35.7249	50.0173	53.6128	50.4913	45.2413	51.2474	58.467	47.496	red
67070	ENSMUSG00000066568	Lsm14a	182.807	187.795	187.261	203.595	201.033	199.264	204.304	192.843	193.55	168.116	200.475	180.244	168.833	168.979	166.499	178.917	161.337	153.906	red
67088	ENSMUSG00000030319	Cand2	133.776	136.022	133.393	156.108	153.137	141.686	170.472	138.406	149.504	80.3973	146.061	104.4	91.3769	103.194	109.717	97.2591	94.1211	89.8457	red
67092	ENSMUSG00000027199	Gatm	119.854	126.711	124.097	152.986	135.952	141.793	171.727	137.384	133.536	82.4564	148.232	83.256	68.5679	72.09	76.7748	106.25	76.8114	79.3387	red
67168	ENSMUSG00000033446	Lpar6	15.5733	15.3384	14.2959	11.2297	15.7955	12.6995	12.0051	14.6851	13.6527	18.8982	15.7152	19.7341	15.8487	20.2812	19.9929	23.5347	24.8355	18.2801	red
67198	ENSMUSG00000038305	Spats2l	35.1637	34.1404	29.9508	43.7102	34.6018	34.2241	54.241	38.0845	44.2385	27.4092	47.1927	28.328	24.8312	16.4697	20.6972	32.3668	18.3444	23.1583	red
67216	ENSMUSG00000020646	Mboat2	33.1276	33.5106	30.9836	36.3077	37.8443	37.1837	45.7829	37.8155	36.1337	22.6961	41.2464	26.1909	24.549	21.8811	22.9729	27.607	20.9315	22.4614	red
67220	ENSMUSG00000015745	Plekho1	66.6954	62.2083	56.4771	70.9536	67.0728	66.7262	72.2486	65.6795	72.364	62.277	59.9347	51.6997	48.7218	40.9859	47.8962	52.1994	44.3559	49.8011	red
67239	ENSMUSG00000038510	Rpf2	88.432	79.8408	87.1889	66.925	68.0456	76.4661	62.8629	62.721	66.7678	84.9274	67.8631	78.9818	76.892	83.0541	80.4592	79.7006	80.6685	71.8337	red
67252	ENSMUSG00000021373	Cap2	75.9403	82.3147	74.4694	114.815	104.963	104.018	136.749	106.938	107.436	52.1644	122.323	71.8885	60.0087	57.5497	72.332	74.4648	50.0944	49.6939	red
67291	ENSMUSG00000049957	Ccdc137	46.0044	47.2298	47.0733	40.2859	41.55	47.946	34.5418	35.879	39.1248	53.0796	36.1496	47.6528	53.895	58.4908	52.2307	52.9927	54.5629	57.2525	red
67298	ENSMUSG00000043384	Gprasp1	48.5908	50.2885	45.7144	48.5446	45.9041	44.3406	54.8413	44.3781	46.7471	36.5609	51.5344	31.1016	38.0463	33.4099	36.5723	35.6458	29.5392	35.1127	red
67306	ENSMUSG00000043542	Zc2hc1a	44.4636	43.4064	40.3874	42.6527	42.9859	45.094	53.1497	49.5959	45.8788	35.7372	46.2488	35.2394	32.5439	42.2564	43.7785	37.1795	31.5618	35.8632	red
67313	ENSMUSG00000041605	5730559C18Rik	6.05322	3.64344	4.1855	5.74075	4.58578	6.29594	5.67512	3.873	4.58305	3.6149	5.00242	3.27386	2.7747	2.58809	3.19669	2.16836	2.58704	3.6989	red
67367	ENSMUSG00000022974	Paxbp1	80.3427	77.7717	69.849	72.414	71.7513	77.2194	73.8857	77.6751	80.6135	91.0132	78.9062	82.2102	81.4068	94.8652	97.6346	87.2634	81.327	82.5551	red
67382	ENSMUSG00000026918	Brd3	156.668	173.581	160.408	181.841	179.401	175.049	165.888	167.077	164.025	133.294	164.372	155.372	141.321	136.557	151.599	144.487	142.334	127.692	red
67391	ENSMUSG00000031198	Fundc2	75.1149	79.436	76.5349	81.579	81.386	81.4167	79.6154	80.6336	74.6796	66.2122	79.7556	75.6625	65.2759	66.7256	63.0128	70.5512	69.944	66.2585	red
67399	ENSMUSG00000021493	Pdlim7	139.939	135.752	135.023	146.137	152.581	149.058	172.545	161.052	170.104	130.228	146.58	127.362	138.641	134.675	133.99	130.578	136.172	119.812	red
67416	ENSMUSG00000033436	Armcx2	264.746	282.119	267.872	304.461	292.147	292.519	314.205	296.93	301.42	248.513	311.896	256.589	254.567	239.281	248.042	247.299	239.512	249.273	red
67426	ENSMUSG00000026489	Coq8a	2.91655	4.81294	3.31579	5.99253	5.18795	3.87442	9.65862	6.88532	6.99518	4.34704	7.17329	1.95522	2.58658	0.941123	1.46289	2.64435	1.41111	1.66182	red
67444	ENSMUSG00000026309	Ilkap	176.479	162.156	162.474	207.825	199.783	202.062	223.458	194.618	205.755	131.143	183.91	151.461	139.487	147.098	158.805	143.905	120.415	126.513	red
67451	ENSMUSG00000041957	Pkp2	68.0161	66.7514	63.9784	70.0975	70.9638	65.8652	80.7613	76.0075	77.3812	53.4457	59.5572	59.8388	60.8082	49.7854	59.1117	55.3197	50.1885	42.5105	red
67455	ENSMUSG00000036782	Klhl13	52.4429	52.1327	51.6937	61.99	54.2882	53.7576	70.2296	58.5791	54.1283	44.3398	58.9909	32.4203	36.0711	21.9282	25.1943	45.3241	23.6596	26.5892	red
67458	ENSMUSG00000001576	Ergic1	196.84	190.403	189.87	185.215	190.426	187.21	206.214	213.875	208.264	170.45	178.011	185.655	173.912	175.237	173.434	174.58	188.148	173.527	red
67468	ENSMUSG00000003948	Mmd	35.9891	39.673	38.5936	28.7037	32.7026	32.2331	31.5406	31.5219	32.5638	63.2837	34.3091	42.0145	58.6919	48.2796	50.6053	46.7521	44.3559	57.3597	red
67484	ENSMUSG00000036611	Eepd1	2.42129	2.7888	2.55479	4.88467	4.53946	4.73541	5.62055	4.94883	3.76293	2.47095	4.90804	2.86463	2.4455	2.72926	2.54652	3.01456	4.3274	3.27004	red
67486	ENSMUSG00000035834	Polr3g	37.9151	39.4931	40.2243	31.8763	31.2204	35.1927	27.3934	33.1894	29.5727	40.4046	27.3718	40.2866	40.962	40.8447	39.6065	37.2853	40.687	36.7209	red
67488	ENSMUSG00000023055	Calcoco1	65.1546	66.2566	60.1734	89.8377	83.5168	79.6409	101.17	82.5163	87.1745	57.747	91.0819	60.0207	59.7265	56.0909	57.7572	65.2096	54.1396	67.1698	red
67579	ENSMUSG00000020300	Cpeb4	20.0857	25.9539	21.8516	35.1998	30.5719	34.816	39.5076	31.4143	26.9194	20.1336	31.4303	20.1433	20.2694	20.8929	21.6183	25.2271	21.7311	25.4098	red
67603	ENSMUSG00000019960	Dusp6	43.0329	37.5139	39.7895	36.7106	37.9832	34.7084	33.123	45.5077	44.1903	73.5336	42.4734	74.6621	74.7757	73.1253	59.6536	84.7249	91.7222	85.9323	red
67606	ENSMUSG00000074971	Fibin	2.75146	3.01371	2.50043	4.28038	3.89097	4.57397	5.89339	4.30333	4.96899	2.92853	4.5305	1.40958	1.69304	0.847011	2.27561	3.12033	1.12889	2.62675	red
67608	ENSMUSG00000000056	Narf	23.3324	27.5732	22.7757	32.9841	29.8771	26.4752	34.1053	23.3993	27.0159	20.6827	32.8461	21.1891	17.2125	14.9168	16.9587	24.1693	13.923	18.2801	red
67619	ENSMUSG00000003848	Nob1	90.5781	86.9028	94.5272	78.4065	82.9609	83.9459	65.1002	74.609	77.1882	87.078	72.8183	89.9401	94.2927	97.5004	83.8726	82.6094	100.518	88.023	red
67622	ENSMUSG00000020814	Mxra7	53.9837	58.2051	55.5531	59.4721	58.0866	55.2105	64.4453	63.4741	72.171	45.1634	62.5303	46.5615	49.2391	45.3151	46.7042	50.8243	47.4603	49.0506	red
67630	ENSMUSG00000021770	Samd8	53.0482	57.0356	54.7921	78.1044	72.0755	70.3316	75.359	72.1345	63.0531	57.3351	69.0429	44.4244	55.682	47.9502	53.8562	53.5745	42.0981	53.9825	red
67689	ENSMUSG00000024885	Aldh3b1	11.0058	11.695	10.4366	22.6608	18.8063	17.8116	20.0266	18.7733	20.2137	8.73983	19.9153	12.5953	7.43054	10.023	7.53119	8.5148	6.77333	10.9359	red
67731	ENSMUSG00000022358	Fbxo32	56.2399	63.108	57.1294	59.3211	59.8004	58.6007	65.4276	69.2298	65.2723	43.1501	66.3529	46.9708	44.7714	46.9621	57.8114	45.377	37.2533	42.028	red
67738	ENSMUSG00000027804	Ppid	231.288	242.491	253.739	189.797	199.134	209.972	197.374	195.855	185.879	281.734	192.169	248.313	242.151	260.691	266.355	265.281	246.38	226.973	red
67759	ENSMUSG00000016495	Plgrkt	8.85971	8.90618	9.02329	11.4815	10.8854	10.278	12.9327	11.35	11.723	11.0735	12.1285	9.45781	7.61866	8.28188	7.91046	11.4765	10.4893	9.91733	red
67776	ENSMUSG00000023186	Vwa5a	13.4271	14.2139	14.2416	25.0276	24.7354	21.7398	28.4302	26.7882	25.9063	22.6504	19.9625	17.4151	21.1159	16.2814	14.5748	20.5201	19.6144	25.517	red
67815	ENSMUSG00000003585	Sec14l2	16.5638	16.7328	17.1769	20.8983	16.166	17.5425	17.8439	13.3403	14.3763	16.7475	24.0683	14.5959	14.2967	11.8582	13.0577	9.09655	9.59555	12.5441	red
67819	ENSMUSG00000022365	Derl1	81.3332	82.9894	78.6005	94.2691	90.0481	95.4077	89.9288	94.2429	88.9112	82.3192	86.3626	83.0287	84.4636	69.5961	73.6323	82.5036	79.0692	82.9303	red
67826	ENSMUSG00000009894	Snap47	48.7559	45.7454	44.0293	49.8539	46.8306	46.4931	59.425	55.1902	53.1152	44.0652	58.283	46.1523	46.1352	39.1507	42.5323	46.1703	36.3596	43.4754	red
67832	ENSMUSG00000022247	Brix1	133.776	127.34	124.261	107.211	109.688	117.632	99.0963	110.273	105.314	134.758	102.597	132.864	127.918	136.181	133.557	130.789	136.125	137.663	red
67842	ENSMUSG00000019297	Nop9	87.9917	80.4255	90.1242	77.8526	76.5686	82.1163	63.4631	71.5428	75.6927	83.3258	76.4993	89.7128	87.1913	86.3481	82.3013	81.9748	96.614	88.8271	red
67863	ENSMUSG00000014606	Slc25a11	76.7107	77.6817	77.5677	87.773	81.0155	84.5378	94.6217	84.668	79.4556	78.0179	80.6051	74.3893	73.8351	63.5258	66.9138	71.8205	69.5207	74.1924	red
67893	ENSMUSG00000010307	Tmem86a	2.75146	2.11409	2.33736	3.57538	3.28879	3.06725	5.45685	4.67987	5.5479	2.56246	4.05857	2.50086	3.00984	2.58809	2.81743	2.37991	2.77518	4.12775	red
67895	ENSMUSG00000020089	Ppa1	183.743	174.93	163.778	154.597	153.739	153.685	130.255	143.355	139.469	172.326	141.908	177.789	169.398	163.285	163.79	168.18	179.54	145.651	red
67896	ENSMUSG00000022665	Ccdc80	4.45737	4.09325	3.64193	6.09325	6.06805	5.32733	6.11167	4.78745	3.9559	4.7131	4.90804	2.5918	4.32665	2.58809	1.89634	3.70209	2.63407	3.10922	red
67923	ENSMUSG00000079658	Tceb1	105.931	105.57	102.355	104.945	104.593	99.8202	111.429	110.327	98.6562	93.0724	98.5383	97.1244	80.137	90.8184	94.1128	92.8166	82.55	79.017	red
67933	ENSMUSG00000020246	Hcfc2	40.6666	37.6938	37.1803	49.8035	42.8933	44.233	48.7296	40.8816	40.4273	32.4884	41.4352	36.7854	33.6256	29.1278	31.2084	33.5832	27.5167	34.5766	red
67938	ENSMUSG00000034868	Myl12b	27.5696	25.0093	20.3839	35.3006	31.174	34.7084	57.1877	54.3295	47.7602	29.8802	39.925	29.6921	28.3583	24.5633	24.7608	28.7705	29.3511	30.8241	red
67949	ENSMUSG00000026377	Nifk	126.512	125.001	118.825	103.384	106.677	109.237	92.4935	107.96	96.8712	128.215	96.9338	125.725	121.946	133.498	131.498	130.261	131.751	126.406	red
67951	ENSMUSG00000001473	Tubb6	536.535	514.085	508.675	555.442	558.307	525.899	641.288	574.763	595.218	463.669	564.849	492.261	472.31	445.951	449.271	519.403	498.404	426.66	red
67971	ENSMUSG00000014846	Tppp3	55.5245	48.2643	57.673	59.9253	51.7406	51.8204	68.4834	53.684	59.6279	46.948	55.7346	42.0145	45.759	38.0684	44.2119	39.7181	31.4207	48.0321	red
67993	ENSMUSG00000024228	Nudt12	7.48398	6.56719	6.03365	7.65433	7.17976	7.0493	9.00379	6.88532	7.38113	6.40616	4.71927	5.5019	4.51476	5.12912	5.63485	4.60116	4.23333	5.09268	red
68016	ENSMUSG00000028348	Murc	50.9571	54.6516	52.0198	76.6944	71.8439	72.3226	105.426	84.7756	75.4033	51.3408	85.7963	40.7413	39.7863	25.5986	35.2178	60.1853	21.2607	41.5456	red
68048	ENSMUSG00000030609	Aen	158.484	151.27	150.841	132.44	141.279	134.636	137.021	142.01	151.723	179.052	135.065	164.148	192.301	199.565	192.506	194.254	188.43	193.844	red
68053	ENSMUSG00000028243	Ubxn2b	22.1768	21.3209	21.3624	17.0208	21.6782	21.9551	16.2614	18.5043	17.7051	27.2262	19.349	21.5984	24.8312	26.9632	25.8445	29.3523	22.1074	23.8552	red
68087	ENSMUSG00000020935	Dcakd	128.163	123.562	121.651	114.311	118.304	111.444	137.785	121.677	131.992	104.009	122.087	114.176	116.631	106.347	107.983	98.4226	101.882	94.027	red
68094	ENSMUSG00000025369	Smarcc2	153.972	151.405	148.45	174.035	171.48	166.654	174.401	172.94	171.551	126.476	149.176	134.092	135.49	136.463	144.122	143.694	135.514	124.101	red
68117	ENSMUSG00000025525	Apool	35.1637	37.1091	30.8205	40.8902	38.5391	38.0447	40.2169	34.9645	36.6644	25.4416	35.8664	29.3738	25.3485	24.1398	22.9187	29.9869	24.4592	22.5686	red
68137	ENSMUSG00000002778	Kdelr1	91.0183	93.7398	91.8093	97.2402	99.3586	91.5333	109.846	98.3848	107.533	97.7855	99.5294	93.9415	91.3769	85.8775	85.3897	81.7632	85.7014	93.6518	red
68147	ENSMUSG00000028010	Gar1	25.2584	27.5732	29.0811	21.3516	25.5229	21.1479	17.4073	22.0546	22.1434	25.8992	24.729	29.9649	29.2989	28.7513	29.4746	29.8282	27.2815	26.8036	red
68149	ENSMUSG00000021203	Otub2	15.6833	17.8124	14.5134	20.143	14.9154	17.973	22.3731	16.6216	17.1261	11.0277	18.4995	11.504	11.2399	10.7759	11.9741	12.9044	9.07814	11.2575	red
68151	ENSMUSG00000028173	Wls	99.1627	96.5736	99.4737	122.217	120.481	121.345	135.33	128.562	134.693	105.061	121.474	100.262	102.335	98.9591	103.432	92.5521	87.8181	114.773	red
68166	ENSMUSG00000024533	Spire1	105.491	103.905	100.398	96.9381	100.748	100.412	113.393	106.991	102.323	90.0066	96.6978	83.7562	89.966	83.4776	90.7536	85.2009	84.7607	83.1984	red
68178	ENSMUSG00000032232	Cgnl1	17.3892	19.5666	18.1553	44.9188	42.2911	36.1075	68.4834	51.371	49.9311	19.6303	47.4758	21.371	20.2224	16.6108	16.0377	23.2174	23.1422	38.3828	red
68196	ENSMUSG00000031839	Hsbp1	43.363	44.5759	40.9853	50.4078	44.6998	47.3541	57.6243	55.4053	53.6941	42.5552	49.1748	41.1051	45.0535	41.6447	42.0447	46.1703	44.4029	49.4258	red
68235	ENSMUSG00000038065	Mturn	4.62246	3.32857	4.1855	8.51041	6.71655	7.31836	11.2957	8.9832	7.38113	4.66735	7.88118	4.04685	4.98505	4.28211	5.85158	4.23096	3.76296	5.41433	red
68268	ENSMUSG00000028403	Zdhhc21	64.6593	65.267	69.9577	61.6879	60.3563	60.6455	51.1852	58.0411	52.1985	72.893	57.4807	62.7035	69.7907	79.7131	72.6571	73.0897	66.9807	65.1328	red
68303	ENSMUSG00000029185	Fam114a1	18.9851	17.8573	16.3072	24.5744	21.0297	18.6188	35.6878	27.111	26.6782	19.6761	25.8616	13.9594	14.0146	12.564	13.1119	14.967	12.3237	18.4409	red
68339	ENSMUSG00000021182	Ccdc88c	41.382	43.3164	40.17	66.4214	56.0948	61.2374	77.9783	51.1558	53.1634	19.31	60.5954	31.8292	26.6653	23.6692	28.4452	34.5881	23.0011	14.6884	red
68420	ENSMUSG00000041870	Ankrd13a	90.7982	92.6153	93.5487	103.031	104.5	98.6364	99.26	92.8443	93.3013	88.405	101.417	88.5306	81.4068	86.0187	76.5581	86.3115	85.7955	79.017	red
68449	ENSMUSG00000042492	Tbc1d10b	106.482	102.961	105.507	123.174	123.307	111.982	116.886	112.371	115.782	92.1572	116.377	97.761	91.7061	92.4183	95.3048	105.033	93.2744	83.8953	red
68460	ENSMUSG00000033044	Dhrs7c	1.59585	2.15907	1.41329	2.21573	1.34331	1.77578	6.71192	2.90475	3.23226	1.78457	2.97314	0.454702	1.03463	0	0.216725	1.48083	0.094074	0.321643	red
68480	ENSMUSG00000037960	Card19	20.2508	18.2172	15.22	22.9126	24.8281	21.0941	20.736	21.5704	21.3233	18.8524	20.7176	20.2797	16.1309	16.1403	16.2544	15.2314	19.003	19.0842	red
68507	ENSMUSG00000026458	Ppfia4	37.1998	39.718	34.7342	64.7093	55.7242	51.4976	86.3819	45.6691	53.0669	19.5845	60.737	17.3696	18.5764	4.84678	11.4864	28.9292	4.79778	8.41633	red
68514	ENSMUSG00000021973	Micu2	63.2836	67.561	66.9681	66.8243	63.6914	65.1657	84.3083	77.8902	79.4556	68.2714	78.3871	72.7524	61.9369	57.7379	63.8255	54.9495	57.9026	70.4399	red
68539	ENSMUSG00000034659	Tmem109	173.837	167.013	156.712	189.042	184.728	176.555	192.899	176.221	177.195	136.772	171.121	145.277	141.745	133.734	134.966	143.218	138.289	135.09	red
68549	ENSMUSG00000026039	Sgol2a	21.1312	24.2446	21.4167	24.0709	23.2068	23.677	19.9721	24.4214	19.876	17.8915	21.2839	19.6431	15.9898	18.7754	19.5053	15.3901	17.1215	17.0471	red
68564	ENSMUSG00000037857	Nufip2	108.022	111.057	109.91	122.117	114.922	125.704	98.6598	101.881	93.7837	119.429	108.496	105.309	111.834	125.499	125.159	120.106	101.694	104.963	red
68617	ENSMUSG00000052105	Mtcl1	16.5638	17.3176	15.22	17.0712	15.6102	15.121	20.1903	17.9126	19.2488	14.7799	15.6208	9.27593	12.4156	8.70539	8.50646	17.4527	9.87777	11.0431	red
68655	ENSMUSG00000071984	Fndc1	79.6273	88.4321	79.2528	129.167	113.764	107.139	148.372	99.0841	113.225	35.6915	127.892	60.5209	46.4644	31.9041	36.8974	43.6846	26.717	30.02	red
68659	ENSMUSG00000027955	Fam198b	14.3626	13.6292	16.3072	10.0715	10.8391	12.0538	12.8782	12.7486	12.0607	18.0745	9.86327	13.0045	13.5913	20.3283	15.6042	20.097	22.2015	27.1252	red
68667	ENSMUSG00000038260	Trpm4	7.64906	6.34228	4.23986	10.6758	9.2642	8.77127	12.6053	10.8659	8.73192	6.63495	9.6745	5.09267	4.51476	3.90566	5.09304	5.87045	3.48074	5.41433	red
68691	ENSMUSG00000026004	Kansl1l	27.7898	28.6077	28.2114	40.1852	38.3538	38.7981	41.9086	30.6612	32.4673	25.3043	36.8103	24.2356	21.5862	20.2341	24.0565	25.5973	18.8618	20.6924	red
68709	ENSMUSG00000044006	Cilp2	0.440234	0.494788	0.706644	0.302145	1.01906	1.02242	2.01903	0.699291	0.868368	0.27455	0.660698	0.0909405	0.141086	0.141168	0.325088	0.528869	0.094074	0.268036	red
68728	ENSMUSG00000038375	Trp53inp2	48.4808	55.1913	52.8896	74.0254	71.0101	65.1657	84.09	65.1416	65.6582	49.1444	68.2406	35.2849	40.0685	28.4219	33.3757	42.3624	28.7396	44.6012	red
68750	ENSMUSG00000039087	Rreb1	80.5628	85.7333	87.4064	113.455	104.917	105.363	110.829	98.6	91.5163	75.4554	112.602	85.3476	83.8993	72.89	77.6959	85.8884	72.5311	77.0872	red
68760	ENSMUSG00000039376	Synpo2l	412.059	414.992	396.101	496.121	471.641	475.639	507.05	439.155	437.03	275.922	474.098	307.515	279.915	249.068	310.188	296.484	232.598	234.317	red
68794	ENSMUSG00000068699	Flnc	962.791	1020.97	981.963	1205.46	1168.17	1081.72	1268.83	1104.83	1110.98	655.213	1259.38	863.162	777.009	686.879	765.581	860.365	756.873	661.62	red
68797	ENSMUSG00000031595	Pdgfrl	2.09111	1.52934	1.41329	2.92073	3.14983	2.69057	5.51141	3.11991	3.18401	4.80462	4.43611	1.59146	1.78709	0.423505	0.650175	1.58661	0.047037	2.03707	red
68802	ENSMUSG00000020067	Mypn	19.8656	22.4904	21.1449	41.3434	39.8824	36.1613	55.3324	43.8939	38.3529	15.1002	36.9519	11.0493	10.7226	2.6822	6.01412	20.8375	2.96333	8.73797	red
68828	ENSMUSG00000001333	Sync	52.0026	51.4579	54.9008	63.7021	60.7732	58.493	66.9555	56.3198	61.3164	43.2873	68.0047	50.4265	45.0535	43.1034	43.345	46.1703	42.6155	43.7971	red
68833	ENSMUSG00000026078	Pdcl3	73.2439	68.9555	63.8697	88.6291	79.6258	78.0804	88.8374	73.6945	77.7189	58.7079	78.7646	62.1578	58.9741	62.6788	57.7572	63.1999	66.4633	61.7019	red
68861	ENSMUSG00000045414	1190002N15Rik	464.006	466.495	456.872	573.47	543.207	521.487	570.786	521.456	540.704	403.314	572.211	423.01	376.183	340.31	395.09	394.907	320.369	331.829	red
68943	ENSMUSG00000028756	Pink1	16.7839	15.8782	12.7739	18.3301	18.9453	16.1972	20.9543	19.1498	20.3102	14.1393	18.5467	15.2325	12.7918	12.4228	11.053	16.395	14.9578	13.0266	red
68947	ENSMUSG00000060402	Chst8	0.770409	1.3944	0.3805	2.06465	1.52859	0.968606	2.51015	2.47441	2.21916	0.777891	1.88771	1.18223	0.846518	0.799955	0.975263	0.793304	0.987777	1.98347	red
68955	ENSMUSG00000063919	Srrm4	4.78754	5.75753	7.01208	7.75504	8.1525	8.07172	7.80329	5.91708	6.12682	4.34704	7.1261	4.00138	3.4331	2.63515	2.92579	4.23096	3.57481	2.84118	red
69010	ENSMUSG00000035048	Anapc13	10.6206	10.2556	9.72994	12.4886	11.9508	11.7847	16.7525	16.5678	16.5472	11.7141	10.7599	9.18499	11.8042	10.6347	8.28973	10.6303	7.71407	13.8843	red
69029	ENSMUSG00000022452	Smdt1	36.4293	35.9846	31.962	42.2499	36.362	39.2824	35.7969	35.1259	38.6906	32.9002	37.707	35.5123	32.732	29.0337	30.1248	33.1601	34.29	32.1107	red
69051	ENSMUSG00000026520	Pycr2	90.7432	85.5084	83.3296	73.3708	80.7839	72.6455	59.2068	68.6381	73.8113	85.0647	79.85	94.8509	88.9314	88.1362	82.3555	79.1717	92.804	73.4419	red
69101	ENSMUSG00000041774	Ydjc	5.94316	5.66757	4.1855	3.57538	4.86371	4.2511	3.21954	4.4647	2.9428	7.64163	4.76646	4.36514	7.80677	6.02319	5.47231	6.39932	9.17222	5.62876	red
69150	ENSMUSG00000022808	Snx4	116.167	124.462	126.87	128.714	126.41	122.152	144.716	136.2	120.221	112.474	132.045	116.813	99.795	111.994	115.189	106.461	104.893	111.557	red
69151	ENSMUSG00000028990	Lzic	68.4564	64.5473	70.8274	58.6664	61.9312	61.2912	56.5875	59.9238	57.457	71.566	63.5214	73.0707	66.0754	71.1489	70.1105	76.4216	68.2507	70.7079	red
69181	ENSMUSG00000028630	Dyrk2	43.5281	46.69	45.8231	51.3142	48.776	49.937	50.585	48.0359	48.7733	34.456	43.9836	38.7861	40.6799	34.9157	39.9316	43.1029	38.1941	38.8116	red
69202	ENSMUSG00000030122	Ptms	155.568	163.505	161.821	161.446	169.211	151.372	204.195	178.319	196.734	161.573	194.292	171.059	158.017	154.015	156.313	137.982	139.135	169.56	red
69216	ENSMUSG00000028643	Svbp	36.0441	35.4898	33.9189	48.9474	44.7461	42.1882	49.439	38.461	42.5983	19.3558	43.3701	21.3255	21.8213	11.9523	17.0671	24.9626	13.2644	16.5646	red
69219	ENSMUSG00000028194	Ddah1	94.21	98.1929	98.006	95.2259	98.2006	94.7081	104.171	108.659	114.769	58.2045	76.7353	91.8954	57.234	77.4544	81.3802	88.2683	84.3374	57.0381	red
69253	ENSMUSG00000038086	Hspb2	3.52187	2.47394	2.77222	3.87752	4.02993	3.06725	3.60152	4.51849	4.72778	2.05912	3.2563	1.50052	1.12869	1.1764	1.30035	2.64435	0.752592	1.44739	red
69288	ENSMUSG00000019944	Rhobtb1	55.9097	61.3087	61.478	71.3565	64.7568	64.9504	62.208	59.3859	62.619	52.622	70.5059	54.6552	55.8231	48.1385	50.0635	46.2232	50.4237	49.1042	red
69537	ENSMUSG00000019088	Dnase1l1	6.87865	6.38726	7.06644	8.96362	7.82825	6.45737	10.0406	10.8121	9.93799	7.68739	7.59802	7.04789	7.80677	5.45851	6.17666	5.13003	6.16185	6.59369	red
69548	ENSMUSG00000097729	2310015A10Rik	2.80649	2.02413	1.30457	2.11501	2.17709	1.77578	2.78299	2.31304	2.50862	1.41851	2.45402	1.90975	1.31681	1.41168	0.812719	1.58661	1.27	1.34018	red
69551	ENSMUSG00000031983	2310022B05Rik	131.96	135.347	133.882	156.209	146.235	141.793	153.337	143.032	146.416	92.9351	145.967	110.902	101.112	94.0653	95.4674	99.6919	102.305	86.4148	red
69556	ENSMUSG00000044502	Bod1	72.4185	74.1732	69.849	77.5504	80.3207	76.0894	81.689	74.6627	77.1882	55.6421	73.1015	71.2064	60.1027	56.3262	59.8161	59.392	68.58	53.3392	red
69564	ENSMUSG00000004939	Nmrk2	1.3207	1.30444	1.84814	2.41716	1.80652	2.04483	4.74746	4.08816	2.31565	1.28123	3.35068	0.682054	0.658403	0.282337	0.541813	1.37506	0.141111	0.750501	red
69573	ENSMUSG00000043421	Hilpda	8.63959	9.62588	6.95772	7.40254	7.92089	7.64123	8.18527	9.14457	9.21435	11.8972	8.77784	11.5494	11.522	11.5288	11.053	9.3081	13.8289	15.01	red
69585	ENSMUSG00000038403	Hfe2	14.6378	11.785	10.5997	18.3805	14.7764	16.1434	28.8121	19.096	20.1654	8.19073	21.803	4.59249	5.22019	0.329393	2.70906	11.688	0.846666	3.21643	red
69608	ENSMUSG00000039234	Sec24d	126.842	130.399	124.858	131.584	131.366	122.313	144.606	137.599	142.846	131.418	139.36	109.492	118.512	101.359	113.51	112.385	113.03	123.189	red
69634	ENSMUSG00000025545	Clybl	11.4461	12.2348	10.7627	11.3304	12.9236	13.5067	17.571	15.2768	15.3412	10.3414	12.6948	11.413	10.1112	10.2112	9.80681	9.99563	10.2541	11.2575	red
69638	ENSMUSG00000028445	Enho	5.00766	5.30773	4.89215	6.44575	5.41956	4.35873	8.51268	5.43295	7.13991	6.86374	7.26767	3.63762	4.13853	3.4351	3.08833	4.4425	2.21074	3.10922	red
69640	ENSMUSG00000042377	Fam83g	4.18222	3.55348	2.71786	3.57538	3.79832	3.01344	2.72842	2.36683	2.55686	6.13161	3.2563	5.41096	5.40831	9.31712	8.61482	4.28384	9.12518	11.1503	red
69743	ENSMUSG00000028977	Casz1	13.5372	14.9336	15.3287	28.9555	26.0324	19.3721	37.2157	23.8835	21.5162	5.94858	28.0796	9.18499	8.27706	2.58809	4.06359	12.5871	3.71592	4.503	red
69772	ENSMUSG00000028167	Bdh2	0.440234	0.314865	0.434858	0.956791	0.833778	1.18385	1.52792	0.914457	1.0131	0.320308	0.330349	0.227351	0.141086	0.376449	0.108363	0.211548	0.235185	0.428858	red
69823	ENSMUSG00000022800	Fyttd1	151.22	154.734	153.722	169.05	161.429	166.116	176.147	154.651	149.407	136.36	163.098	141.14	125.096	133.969	148.89	146.655	126.388	130.266	red
69900	ENSMUSG00000020818	Mfsd11	32.1921	35.8047	33.484	43.5088	41.8742	40.6276	43.0545	36.5783	36.6644	29.9259	34.781	31.8292	26.242	30.163	32.292	28.5589	30.1978	38.6508	red
69902	ENSMUSG00000028741	Mrto4	118.423	115.78	110.563	95.7295	98.988	100.197	79.288	91.4995	85.3895	102.59	85.9379	111.129	110.376	105.406	98.1223	97.8408	115.711	94.5095	red
69938	ENSMUSG00000019124	Scrn1	75.8853	73.1387	79.3615	112.398	110.198	109.883	111.592	105.593	100.345	81.0379	83.7198	67.7507	70.4491	63.3376	70.1105	65.3154	67.1689	95.7961	red
70028	ENSMUSG00000022946	Dopey2	16.0135	17.1826	16.2528	22.0566	20.7055	21.1479	32.9593	23.0228	24.9897	19.493	30.1089	16.824	18.2942	14.1639	15.3333	16.7652	13.6407	20.3171	red
70155	ENSMUSG00000026158	Ogfrl1	24.433	22.7153	22.3952	17.2726	17.4167	19.695	17.5165	17.5899	17.3674	22.8791	22.5581	23.6445	20.6927	21.8811	21.0765	23.376	23.4244	23.3727	red
70355	ENSMUSG00000051043	Gprc5c	7.64906	9.76082	8.69715	15.2079	15.7028	12.4843	21.2271	17.4823	14.1833	7.50436	15.3848	5.22908	4.89099	1.59991	3.19669	9.14944	1.74037	3.96693	red
70380	ENSMUSG00000023074	Mospd1	36.1542	38.9533	34.1907	48.1417	39.8361	43.4796	42.8908	40.0747	39.1248	29.9717	43.7948	34.2846	25.1604	25.9279	29.8539	31.9966	26.5289	31.0922	red
70417	ENSMUSG00000024593	Megf10	245.43	254.186	252.652	303.353	317.716	318.026	318.516	322.373	311.744	264.254	235.775	203.388	276.952	245.445	262.833	220.75	151.318	235.925	red
70426	ENSMUSG00000039179	Tekt5	0.385205	0.899615	0.597929	1.00715	0.92642	0.699549	1.63705	0.860666	0.91661	0.183033	0.991046	0.227351	0.141086	0.0941123	0.216725	1.11063	0.141111	0	red
70433	ENSMUSG00000029005	Draxin	1.65088	2.29402	1.30457	3.57538	4.35418	3.98205	4.74746	2.52821	3.42523	0.686374	3.16191	1.59146	1.74006	0.329393	0.921081	1.32217	0.376296	0.536072	red
70450	ENSMUSG00000057948	Unc13d	2.97158	1.93417	2.33736	3.72645	3.38143	3.7668	3.81979	3.1737	3.18401	1.78457	3.39787	1.18223	1.41086	0.564674	1.67962	1.37506	1.03481	1.501	red
70466	ENSMUSG00000048327	Ckap2l	128.273	132.648	136.926	142.31	132.988	126.134	150.336	140.45	146.127	123.913	125.91	126.18	123.215	119.429	123.967	116.034	115.335	113.594	red
70495	ENSMUSG00000031007	Atp6ap2	65.815	67.606	59.9016	78.6079	85.3233	89.9189	77.2144	77.944	68.4081	58.7079	65.6922	61.0665	58.6449	62.82	61.1706	55.3197	64.5348	75.2645	red
70533	ENSMUSG00000028568	Btf3l4	82.2687	86.318	86.6997	78.3562	77.3098	81.4705	88.4555	82.4625	84.4729	75.913	78.7174	81.7555	64.8997	75.9016	70.5982	69.0175	70.4614	68.5636	red
70536	ENSMUSG00000024084	Qpct	1.3207	1.61931	1.57636	2.51787	2.73294	2.85201	2.23731	1.61375	2.55686	0.640616	0.991046	1.13676	0.705431	0.847011	0.758538	0.899078	1.17593	1.17936	red
70549	ENSMUSG00000052698	Tln2	199.371	211.544	199.491	239.5	238.646	231.228	291.45	272.885	271.703	168.94	253.189	212.301	201.847	218.199	229.729	201.446	170.885	198.561	red
70598	ENSMUSG00000034898	Filip1	11.3911	13.6741	10.4366	20.294	19.8717	17.2735	31.486	22.969	21.3715	8.83135	28.2684	5.59284	8.70032	1.27052	2.76324	16.2363	3.38666	3.53808	red
70617	ENSMUSG00000050549	5730508B09Rik	2.42129	2.65386	1.9025	2.76966	3.5204	3.22869	3.81979	2.68958	2.70159	1.87609	2.5956	2.1371	1.55195	1.5058	1.62544	2.59146	2.63407	2.03707	red
70638	ENSMUSG00000030518	Fam189a1	3.9621	2.96873	2.77222	3.27323	3.98361	3.33631	4.96573	5.05641	5.64439	2.1964	2.21806	1.86428	2.49252	1.69402	1.35453	2.16836	3.19852	2.03707	red
70683	ENSMUSG00000004356	Utp20	320.82	338.795	364.574	284.268	305.765	314.366	272.733	306.397	297.175	332.251	264.373	328.75	363.391	375.179	385.933	362.963	355.647	343.837	red
70788	ENSMUSG00000026308	Klhl30	51.7825	48.984	42.9422	76.0901	73.0019	69.7934	72.7943	67.3471	67.9256	26.7686	62.5775	43.2877	29.9573	30.2101	30.6124	39.0306	23.4715	22.515	red
70930	ENSMUSG00000021392	Nol8	87.2764	82.4047	93.6575	76.0901	85.8792	85.0221	71.7029	80.9564	73.3771	92.8893	71.7801	84.4382	87.9438	96.5592	98.7182	94.6676	96.7551	90.9178	red
70984	ENSMUSG00000031938	4931406C07Rik	17.8295	18.667	16.0897	24.0709	24.4575	22.1165	26.8477	23.0766	26.2922	19.1727	20.1513	18.6883	15.9427	19.6224	16.5795	18.246	15.3811	18.8697	red
71093	ENSMUSG00000037621	Atoh8	93.6047	86.0481	90.7222	133.951	132.015	124.735	138.004	127.432	135.272	92.569	133.461	108.356	101.159	90.6772	101.156	98.2639	87.724	104.159	red
71151	ENSMUSG00000030929	Eri2	20.9661	20.1514	18.5902	16.9201	17.1851	17.0044	15.6611	19.3112	16.9332	19.9506	18.5939	21.371	21.9154	23.2457	24.0023	19.3566	20.9315	20.5852	red
71198	ENSMUSG00000043415	Otud1	32.8524	31.6664	30.7118	32.7323	31.9152	35.677	39.6167	31.4143	34.2523	31.6647	32.091	28.5553	27.9821	22.1635	22.2143	32.3139	30.527	29.3767	red
71355	ENSMUSG00000028197	Col24a1	0.440234	0.404827	0.597929	0.755361	0.787457	1.07623	1.69162	1.61375	1.35079	0.640616	0.424734	0.545643	0.282173	0.705842	0.812719	0.475982	0.658518	0.804108	red
71368	ENSMUSG00000108322	Gm45123	7.20883	6.83707	4.29422	11.6829	7.55033	8.87889	14.8972	9.03699	7.52585	3.6149	14.0634	5.86566	4.46773	2.07047	3.73851	4.01941	0.987777	2.1979	red
71409	ENSMUSG00000036053	Fmnl2	26.359	27.7981	25.4935	22.258	23.3921	24.1613	21.7728	24.6903	20.4066	29.0565	24.0211	27.0093	26.5242	29.5042	32.1837	28.6118	29.3511	26.9644	red
71452	ENSMUSG00000020864	Ankrd40	153.146	164.09	158.506	168.848	170.693	172.304	173.2	162.666	169.042	129.038	155.311	148.324	128.671	130.251	134.857	137.612	143.886	120.938	red
71517	ENSMUSG00000030982	9030624J02Rik	67.796	62.2983	57.8904	73.7736	74.5768	72.1611	72.7397	63.0975	71.6403	60.9958	66.3529	57.0197	61.0433	57.5967	57.9198	57.1708	56.4914	65.1864	red
71648	ENSMUSG00000026672	Optn	23.4975	22.8052	21.5255	29.8116	24.0406	26.1524	27.5571	25.9276	25.0379	20.1794	22.3221	16.1419	18.9056	21.3164	19.0718	13.9622	14.2993	22.0862	red
71703	ENSMUSG00000049047	Armcx3	59.3215	64.6823	62.9456	75.939	75.6422	70.0625	72.1941	73.9635	64.8381	47.8632	64.2764	49.9263	45.5709	42.5388	51.2013	47.228	42.9918	47.2279	red
71704	ENSMUSG00000021895	Arhgef3	2.69643	5.35271	4.566	10.2226	9.86638	8.98651	11.2411	9.95145	9.02138	5.2622	10.6184	5.00173	3.90339	4.188	3.68433	5.55313	6.16185	5.1999	red
71709	ENSMUSG00000032714	Syde1	98.3923	92.5703	95.0707	83.3919	89.168	85.9907	84.3083	86.4431	92.9153	93.4384	91.0819	108.992	102.429	102.582	105.708	111.221	119.662	100.353	red
71721	ENSMUSG00000043259	Fam13c	6.43842	6.88205	6.30543	11.0283	10.0517	8.9327	17.3528	11.5652	11.8194	6.26889	13.1196	5.5019	8.27706	3.99977	3.73851	7.03396	3.95111	4.66383	red
71729	ENSMUSG00000029101	Rgs12	153.532	146.592	148.613	109.578	121.593	114.026	118.959	136.846	129.001	165.37	118.548	150.825	180.261	203.141	189.851	182.566	162.607	172.722	red
71778	ENSMUSG00000054920	Klhl5	64.1091	65.5369	60.6626	70.6515	73.6041	72.6455	88.128	74.1248	83.9905	52.7135	75.3667	61.6122	51.1673	53.0323	56.9987	56.4304	58.9844	51.1949	red
71779	ENSMUSG00000025702	March8	154.797	157.298	143.34	184.207	180.93	175.372	212.38	193.488	193.308	127.574	186.081	137.32	139.958	145.027	151.112	133.698	129.352	145.436	red
71780	ENSMUSG00000019139	Isyna1	77.261	81.685	75.7739	106.053	103.944	98.7978	84.4174	69.5525	75.6445	89.7778	107.363	81.3463	87.0502	64.9375	71.8985	83.9845	65.7107	62.9349	red
71901	ENSMUSG00000028439	Fam219a	5.61298	4.04827	3.85936	7.40254	4.77107	7.0493	8.78552	7.96116	7.91179	5.85706	7.26767	6.22942	4.56179	5.12912	3.95523	5.44735	5.45629	6.05761	red
71912	ENSMUSG00000020216	Jsrp1	48.4808	49.9286	48.2692	57.9614	54.1956	54.3496	69.1382	58.5253	60.2068	40.5418	66.4945	43.1967	42.6081	34.351	38.252	38.3959	31.5618	39.9374	red
71914	ENSMUSG00000029338	Antxr2	225.18	226.658	227.648	188.538	208.584	212.125	196.556	238.673	233.205	254.004	188.771	255.497	245.819	285.349	277.841	244.919	241.864	257.422	red
71929	ENSMUSG00000050912	Tmem123	107.472	107.054	98.767	113.254	104.269	108.376	120.105	109.681	107.147	99.0667	99.8125	101.126	93.4461	88.3244	83.8184	91.3886	101.929	103.247	red
71966	ENSMUSG00000017837	Nkiras2	39.3459	38.9083	38.1044	42.7031	40.7162	40.0895	39.8895	37.5465	41.6816	32.2596	44.8331	33.1478	33.8137	29.8336	29.2579	34.0063	35.0896	32.5396	red
71985	ENSMUSG00000029456	Acad10	9.96029	8.95116	9.18637	13.8987	12.0898	11.3542	11.5139	10.9197	9.93799	9.79227	11.6566	8.91217	7.14837	7.34076	9.21081	7.03396	8.23148	9.81012	red
71994	ENSMUSG00000053931	Cnn3	513.423	535.541	507.859	533.033	524.863	509.11	600.089	551.041	547.892	490.483	536.015	468.207	468.689	408.071	429.766	449.909	401.79	437.81	red
72014	ENSMUSG00000000202	Btbd17	1.15561	1.30444	1.03279	2.0143	1.38963	1.82959	3.21954	1.39858	2.02619	0.366066	1.9349	0.318292	0.470288	0.0941123	0.216725	0.899078	0.141111	0.107214	red
72017	ENSMUSG00000026456	Cyb5r1	86.4509	94.0547	85.3952	99.5566	93.2442	91.5333	114.103	115.329	111.875	89.915	98.6799	87.6666	79.7137	87.8068	87.0693	87.1048	81.374	87.1117	red
72033	ENSMUSG00000027806	Tsc22d2	138.399	152.395	151.439	162.201	157.445	171.712	141.387	151.208	148.829	127.711	141.672	139.412	130.505	136.886	142.172	139.78	136.454	122.707	red
72049	ENSMUSG00000068105	Tnfrsf13c	0.660351	1.03456	0.3805	1.91358	1.15803	1.29147	1.20051	1.291	0.91661	0.320308	0.991046	0.0454702	0.235144	0.141168	0.162544	0.264435	0.235185	0	red
72057	ENSMUSG00000023883	Phf10	59.2665	59.3746	61.3149	50.9114	51.7869	45.4707	61.3349	65.0878	66.2372	45.3007	55.9233	55.019	46.6525	51.8088	50.4427	51.7234	45.814	44.6012	red
72061	ENSMUSG00000021458	2010111I01Rik	34.7785	34.7251	35.3865	48.4942	42.7543	37.5066	48.8933	43.5712	46.3612	34.8221	42.7094	32.102	35.4127	30.0218	35.2178	34.3765	29.9155	36.6137	red
72135	ENSMUSG00000034910	Pygo1	7.59403	5.75753	6.19672	6.7479	6.06805	6.565	7.53045	4.73366	6.85046	4.89614	7.78679	5.18361	3.66824	3.29393	3.90105	5.34158	5.22111	3.6989	red
72136	ENSMUSG00000074916	Chst14	21.0212	19.7915	19.3512	15.359	17.741	15.1748	23.4099	19.5801	21.082	22.6961	19.349	24.0083	22.2446	21.8341	22.8645	24.4867	22.907	24.4449	red
72141	ENSMUSG00000025236	Adpgk	64.3842	61.0838	66.0984	48.8467	52.5744	51.1747	52.9314	60.6769	58.4701	67.6308	54.3188	69.3421	70.6372	69.8313	66.6971	62.671	72.1548	67.9739	red
72157	ENSMUSG00000025791	Pgm2	31.0365	32.8809	26.9612	31.9266	30.7572	38.0985	45.4555	35.9866	40.958	26.4025	41.152	31.329	25.5366	25.128	29.2037	31.4148	27.5167	33.9334	red
72167	ENSMUSG00000024246	Thumpd2	6.05322	7.01699	6.30543	6.04289	5.74381	5.54258	5.184	3.92679	4.72778	6.04009	6.32382	7.09336	6.537	8.56422	7.15193	5.44735	7.66703	6.05761	red
72179	ENSMUSG00000032507	Fbxl2	9.68514	9.13109	8.09922	14.654	12.5067	10.9237	16.4251	11.5652	11.8194	11.3938	10.7127	7.68447	7.66569	6.25847	6.82684	5.50024	5.45629	9.22044	red
72180	ENSMUSG00000034800	Zfp661	7.70409	6.92703	6.95772	6.89897	7.59665	7.47979	5.34771	5.91708	6.75397	9.33469	7.78679	7.86635	8.55923	10.1641	10.4028	8.35614	6.53814	8.30912	red
72183	ENSMUSG00000005656	Snx6	110.884	110.338	110.78	128.613	120.157	118.654	123.652	119.31	115.107	116.821	118.973	109.174	104.874	101.594	98.935	104.716	100.988	106.089	red
72185	ENSMUSG00000031970	Dbndd1	14.5277	13.6741	13.7524	21.7544	21.3077	22.8699	21.9911	16.6754	18.7181	6.77223	22.2278	10.1399	7.66569	6.39964	6.50175	8.14459	6.82037	4.93186	red
72293	ENSMUSG00000021567	Nkd2	2.36626	1.84421	1.73943	1.91358	3.28879	3.65918	1.58249	2.25925	1.35079	6.04009	2.45402	3.54668	5.83157	3.99977	1.7338	4.12518	4.23333	4.23497	red
72301	ENSMUSG00000062760	1810041L15Rik	5.77807	7.91661	7.12079	11.834	8.29146	7.69504	18.4441	14.201	14.2798	6.81799	12.9308	2.95557	4.51476	1.03524	2.00471	5.07715	0.752592	3.43086	red
72309	ENSMUSG00000054871	Tmem158	33.0726	33.7805	30.277	41.9981	39.1413	37.5604	38.9619	37.2238	41.2957	36.7897	36.6215	34.0117	27.5589	27.9514	30.1248	25.2271	31.0915	40.4198	red
72330	ENSMUSG00000074001	Klhl40	20.2508	20.4212	19.3512	30.6677	29.2286	25.5604	34.4327	28.3482	26.244	16.7933	35.1586	12.1406	13.5913	5.97613	8.12719	19.4624	6.72629	8.79158	red
72333	ENSMUSG00000058056	Palld	275.421	298.042	284.832	415.046	387.105	385.398	560.363	453.947	458.498	235.243	429.17	238.128	238.53	197.683	260.233	263.007	189.042	218.289	red
72349	ENSMUSG00000003518	Dusp3	83.4243	89.1068	84.5254	99.8084	97.6447	100.466	86.7638	83.377	79.1662	76.5079	78.9534	69.2057	80.4192	76.3722	69.6229	81.7103	82.9733	86.0932	red
72395	ENSMUSG00000085562	2610028E06Rik	1.26567	1.52934	1.57636	0.453217	0.555852	0.75336	0.654821	0.645499	1.0131	3.66066	0.991046	1.6824	2.4455	2.39986	1.95053	1.6395	2.63407	3.64529	red
72425	ENSMUSG00000027132	Katnbl1	74.2344	72.1491	74.6324	86.0608	80.7375	83.9997	72.1941	69.5525	63.4391	65.3428	73.3374	67.296	50.744	69.9255	70.3814	67.5366	59.2666	56.6092	red
72472	ENSMUSG00000019838	Slc16a10	11.6662	14.9336	13.698	20.5962	17.0925	18.0268	22.9187	14.9541	15.3412	11.4396	20.7648	13.2773	11.5691	9.50534	10.2944	8.46191	10.4893	6.96894	red
72500	ENSMUSG00000089762	Ier5l	34.7234	32.611	33.321	33.8402	33.3511	34.2779	29.6852	36.4707	34.4935	47.7717	31.9023	40.4685	48.5337	48.2326	41.9905	52.0936	52.7285	52.5351	red
72504	ENSMUSG00000054321	Taf4b	23.1123	22.8952	21.5798	18.0783	18.1115	18.834	16.9162	19.2036	16.3543	25.3043	18.5939	23.7355	26.0539	25.975	28.0117	24.4338	28.8807	25.6778	red
72607	ENSMUSG00000056900	Usp13	13.4822	15.8332	16.0897	17.8769	18.0189	14.852	17.8985	18.0202	16.0648	9.15166	14.9129	12.277	9.31169	9.31712	12.6784	10.9476	10.207	7.4514	red
72692	ENSMUSG00000024095	Hnrnpll	194.914	192.293	191.609	184.207	187.183	185.004	161.031	163.688	164.121	181.432	185.845	195.067	184.447	200.977	199.116	191.292	195.298	172.133	red
72750	ENSMUSG00000041040	Fam117b	31.8069	29.6423	26.1458	25.9844	28.719	29.112	24.7195	28.4558	28.029	32.0308	27.5605	29.9649	31.133	32.9393	33.1047	35.2756	34.1018	35.3271	red
72754	ENSMUSG00000040964	Arhgef10l	41.382	42.1919	36.4193	47.4367	42.708	41.6501	50.203	43.8402	47.1813	26.0822	40.4441	22.5987	25.3015	19.7165	25.5194	22.9529	24.9296	27.6077	red
72930	ENSMUSG00000024500	Ppp2r2b	1.70591	1.52934	1.41329	2.11501	2.17709	1.34529	2.51015	2.15166	1.39904	0.27455	2.31244	0.636583	0.235144	0.376449	0.541813	0.899078	0.094074	0.0536072	red
72999	ENSMUSG00000003721	Insig2	24.5981	25.8639	27.1242	33.2359	30.5256	32.6635	33.5596	30.4998	27.4983	25.2586	32.4214	25.7362	28.2173	22.0693	26.5488	24.9097	22.86	23.5872	red
73103	ENSMUSG00000026388	3110009E18Rik	1.48579	1.52934	1.79379	0.553932	0.602173	0.538114	0.654821	0.968249	0.72364	1.0982	0.991046	1.31864	1.88115	1.03524	1.19199	1.11063	1.27	1.34018	red
73124	ENSMUSG00000034109	Golim4	85.0752	83.2593	81.7532	71.9104	80.9228	81.2015	85.727	86.7659	89.9725	90.2353	82.54	93.0776	93.6343	97.8768	89.4532	90.1193	92.7099	98.0476	red
73130	ENSMUSG00000063406	Tmed5	106.537	95.719	100.126	82.4351	89.9554	90.8337	71.5938	77.2985	75.5962	90.7844	73.9981	89.3945	79.5256	113.029	94.6546	95.8311	96.9903	95.0992	red
73144	ENSMUSG00000074415	2610203C20Rik	102.244	90.951	93.277	58.2635	64.8958	70.3316	84.472	111.51	100.248	124.966	75.6499	116.495	121.946	154.721	158.914	136.501	114.817	106.732	red
73338	ENSMUSG00000074825	Itpripl1	32.027	30.1371	31.3641	21.5026	25.106	23.5694	21.5545	27.5413	25.0379	30.7953	25.3425	34.1936	31.9796	37.3155	36.6807	37.2853	38.9466	33.1829	red
73341	ENSMUSG00000031133	Arhgef6	11.6662	12.8645	12.6109	13.9994	13.4794	13.8295	18.7715	16.4602	14.3763	7.18405	13.0252	7.22977	7.57163	6.21141	6.82684	10.4187	6.8674	13.0802	red
73389	ENSMUSG00000002996	Hbp1	43.6382	45.6105	45.3339	53.0264	48.3128	46.3317	56.5875	54.7061	51.0407	45.3007	53.3749	43.0148	41.3853	40.1389	38.3061	44.1606	43.5563	48.5145	red
73420	ENSMUSG00000031971	Ccsap	9.85023	11.2452	10.8171	15.6108	13.711	14.9596	14.7335	13.9858	11.9159	7.32133	12.6476	9.13952	9.26466	9.69357	7.96464	7.98593	8.74888	5.68236	red
73569	ENSMUSG00000091243	Vgll3	118.423	135.842	123.88	139.54	127.244	141.309	165.179	150.186	150.421	80.077	128.647	92.5319	93.5872	86.9598	92.4874	118.678	95.6733	93.6518	red
73673	ENSMUSG00000074269	Rec114	0.935497	0.764672	1.08714	1.10786	1.48227	1.23766	0.654821	0.645499	0.289456	1.23547	1.51017	1.09129	0.987604	1.97636	1.89634	1.11063	0.987777	1.28657	red
73674	ENSMUSG00000025995	Wdr75	158.869	154.374	157.799	136.771	139.658	146.367	129.273	138.029	125.334	168.299	130.157	167.694	163.519	168.461	162.706	165.642	170.321	158.302	red
73680	ENSMUSG00000028807	Zbtb8a	8.36444	8.81622	9.4038	8.96362	9.35685	9.63225	9.27664	7.74599	10.2757	7.36708	8.06995	6.68413	6.96026	5.78791	7.47701	5.39447	6.53814	5.57515	red
73710	ENSMUSG00000045136	Tubb2b	147.313	149.831	139.481	204.552	193.066	177.093	200.539	175.253	182.598	92.9808	172.536	90.986	89.1665	62.9141	67.1848	96.5187	79.8688	88.1302	red
73713	ENSMUSG00000043639	Rbm20	119.028	124.552	132.088	164.467	149.941	148.627	154.32	141.741	148.925	89.2287	119.397	87.121	92.1293	79.9014	90.0492	98.5813	84.3374	77.4624	red
73720	ENSMUSG00000024846	Cst6	20.4158	15.7882	16.3072	18.3805	18.4821	20.7712	15.17	16.4064	15.0999	18.8982	15.0073	19.825	25.9599	22.1164	19.6678	23.4818	24.0829	22.1934	red
73884	ENSMUSG00000027520	Zdbf2	53.5985	62.0734	53.6506	72.8168	61.468	63.067	80.8159	62.0755	54.0318	32.2596	63.0966	23.8719	25.8188	22.0223	25.7903	44.4779	13.8289	14.9564	red
73945	ENSMUSG00000036990	Otud4	403.639	426.597	443.12	343.538	383.121	400.303	319.717	387.73	371.806	453.831	321.099	444.108	462.998	523.641	523.77	472.756	480.718	451.801	red
73998	ENSMUSG00000029804	Herc3	13.9774	13.5392	13.698	18.9344	16.3513	18.7802	20.4086	18.1816	17.898	5.17069	12.8836	9.41234	7.75974	5.55263	7.04356	9.25521	6.53814	5.25351	red
74007	ENSMUSG00000020042	Btbd11	43.253	46.1502	44.3011	37.4156	41.5963	44.0716	35.3604	43.0333	43.5149	68.9577	36.9047	55.2918	75.3871	74.9134	69.0269	55.1611	74.2714	76.1758	red
74012	ENSMUSG00000036894	Rap2b	22.4519	20.3763	20.3296	16.7187	19.6864	18.4573	18.0622	20.7098	18.9111	23.6113	22.5109	23.6445	21.7743	24.6104	25.8986	25.7031	23.0481	27.1789	red
74013	ENSMUSG00000025978	Rftn2	3.1917	2.96873	2.6635	4.53217	4.53946	5.00446	9.82232	5.91708	8.20125	5.49099	6.08786	2.45539	3.1039	2.82337	2.32979	4.54828	2.1637	3.96693	red
74035	ENSMUSG00000028948	Nol9	124.256	122.033	127.848	113.052	118.119	119.354	98.878	109.251	114.432	136.222	104.815	130.591	137.465	135.569	142.226	135.232	148.966	131.391	red
74041	ENSMUSG00000030641	Ddias	67.4108	66.5715	63.8154	50.8106	57.2528	59.0312	57.6243	56.1584	56.5886	80.1228	59.0852	73.6618	70.8253	91.2419	97.5804	90.1722	66.8866	80.8933	red
74055	ENSMUSG00000024998	Plce1	2.80649	5.17278	3.91372	3.92788	4.58578	4.30492	5.72969	5.86328	4.34184	3.02005	4.95523	2.95557	3.05687	2.30575	1.84216	3.70209	2.39889	1.55461	red
74091	ENSMUSG00000042684	Npl	2.80649	3.14865	3.53322	5.03574	3.5204	4.46635	4.58375	5.16399	4.39008	2.56246	3.53945	2.63727	2.30441	2.49398	2.54652	1.90393	2.91629	2.9484	red
74094	ENSMUSG00000012296	Tjap1	137.518	134.222	131.925	114.311	124.696	117.578	123.98	131.951	134.163	135.673	136.859	148.278	138.359	143.757	136.103	135.285	150.942	138.092	red
74100	ENSMUSG00000032503	Arpp21	41.7122	46.3301	40.6048	71.5579	60.032	58.4392	101.388	71.0587	66.1407	34.9136	72.1104	28.1461	27.6529	17.7402	27.0364	35.064	13.6878	26.482	red
74106	ENSMUSG00000026571	Dcaf6	24.543	26.8985	26.3632	33.1855	34.8797	28.6815	39.071	33.1894	33.2392	28.0041	35.5361	25.9635	24.8782	25.2221	22.4852	28.1359	26.0115	27.3933	red
74136	ENSMUSG00000020823	Sec14l1	99.3828	95.1792	91.9724	117.131	106.724	101.704	121.633	101.612	110.379	87.7644	106.844	75.2533	83.6642	67.9962	76.3956	91.6531	73.0014	85.3427	red
74137	ENSMUSG00000009772	Nuak2	12.2715	11.74	10.4909	8.81255	10.2369	8.98651	9.1675	9.30595	9.06962	16.7018	10.052	12.3679	15.9427	21.1753	18.5842	22.5827	20.367	18.9769	red
74155	ENSMUSG00000028967	Errfi1	377.776	350.985	387.512	261.556	322.487	340.142	278.845	375.465	370.793	673.608	284.572	561.239	630.185	650.646	591.713	541.615	635.094	676.362	red
74165	ENSMUSG00000050503	Fbxl22	2.6414	2.38398	3.69629	4.68324	3.47408	4.14348	3.87436	3.60404	2.02619	2.83701	3.06752	1.04582	2.11629	1.36463	1.40871	3.27899	1.17593	1.60822	red
74166	ENSMUSG00000031791	Tmem38a	30.8164	32.9259	29.6247	57.5585	48.5444	42.6187	72.958	54.1144	47.9532	21.4606	56.4425	16.2329	20.0342	6.96431	12.0282	29.1936	6.72629	12.3297	red
74178	ENSMUSG00000042608	Stk40	21.0212	21.5458	20.9275	22.5098	19.3622	21.1479	19.3718	19.365	19.5865	28.0041	21.9918	25.4179	24.8782	26.1632	23.0812	35.2227	30.2448	28.6262	red
74202	ENSMUSG00000006219	Fblim1	27.2395	24.7844	26.8525	31.5741	31.5909	26.3676	33.0139	30.4998	33.5769	19.9506	23.0772	20.9163	19.658	19.293	19.3969	14.3324	22.1544	18.4409	red
74205	ENSMUSG00000032883	Acsl3	101.804	106.289	100.18	133.749	123.77	113.273	118.905	90.2085	87.8016	71.6117	95.7068	66.2501	64.3824	54.3028	55.6441	62.3008	45.1555	53.2856	red
74206	ENSMUSG00000030583	Sipa1l3	83.6444	80.4255	81.264	67.4286	74.4379	75.7127	70.557	76.7068	80.2275	85.2935	69.3732	95.6239	91.0006	98.3474	91.9998	92.8695	103.905	97.9404	red
74211	ENSMUSG00000032300	1700017B05Rik	43.5281	44.7558	44.4642	37.9191	38.6317	38.3138	38.7982	42.4954	41.1992	47.7717	40.6329	47.1072	43.7838	51.6677	48.1671	51.3532	52.07	52.267	red
74257	ENSMUSG00000025875	Tspan17	10.2354	9.13109	9.62122	12.3879	12.1361	11.6771	14.1878	12.1569	12.4466	9.70076	13.6387	9.95798	7.99489	9.45829	7.69374	10.1543	7.52592	9.75651	red
74270	ENSMUSG00000026854	Usp20	27.9548	29.7323	25.9827	39.5809	38.0759	33.4169	38.689	35.2873	34.397	24.0689	37.9429	19.3249	23.3263	18.8225	23.1896	25.7559	19.4733	25.4634	red
74306	ENSMUSG00000049719	Prss46	0.550292	0.404827	0.108714	1.41001	1.01906	0.807172	1.85533	0.968249	1.49552	0.960924	0.802276	0.227351	0.329201	0.0941123	0.270906	0.951965	0	0.0536072	red
74352	ENSMUSG00000046185	Zfp84	27.8448	27.6182	26.0371	34.1423	31.0814	31.964	29.8489	29.5854	23.9284	22.5588	26.4751	22.6442	24.0317	21.3164	22.8645	26.179	21.9663	22.1398	red
74376	ENSMUSG00000072720	Myo18b	23.3324	28.4278	22.4495	42.552	41.4573	31.9102	57.5697	44.5394	40.6203	9.1059	27.4661	7.95729	5.17316	2.96454	4.65959	16.7652	0.94074	3.85972	red
74377	ENSMUSG00000002076	Hsf2bp	3.52187	4.04827	3.805	7.65433	5.79013	4.03586	7.85786	6.29362	6.17506	4.02673	6.13505	4.45608	3.4331	1.9293	3.35924	3.33188	1.59926	2.51954	red
74427	ENSMUSG00000021890	Eaf1	169.27	174.12	182.097	160.137	170.276	168.591	148.099	167.238	157.753	197.859	149.554	188.611	197.991	212.929	205.13	198.432	205.74	203.6	red
74434	ENSMUSG00000027794	Sohlh2	0.935497	0.764672	1.03279	1.41001	1.29699	0.807172	2.01903	0.699291	1.39904	0.366066	0.566312	0.318292	0.37623	0.0470562	0.108363	1.2164	0	0.107214	red
74451	ENSMUSG00000017715	Pgs1	62.8984	56.5408	57.9448	52.0192	59.6152	51.0133	54.623	54.7598	57.4088	70.7423	55.8761	66.2501	70.8253	67.1962	73.6323	72.5609	75.2592	67.277	red
74467	ENSMUSG00000020280	Pus10	87.7716	93.0651	90.5591	76.644	81.1081	83.9459	65.4821	68.907	74.6314	80.5803	69.0901	84.4837	85.3102	86.3951	85.3897	83.9316	87.7711	78.4273	red
74480	ENSMUSG00000021838	Samd4	72.4735	74.9829	72.7299	89.0823	88.4732	85.0221	110.719	90.9616	90.0208	55.7336	87.7312	60.6118	59.4443	54.7263	54.5063	77.4265	58.9374	55.9659	red
74490	ENSMUSG00000042918	Mamstr	56.2399	52.2226	47.5625	75.2844	67.0265	59.5693	79.0697	69.5525	62.7154	45.2092	76.4993	47.3345	46.4644	39.339	45.8915	39.8239	41.7689	40.2054	red
74511	ENSMUSG00000039883	Lrrc17	121.67	116.095	109.802	160.036	138.454	129.578	207.196	154.974	168.753	86.4374	169.611	104.854	81.83	70.0196	81.9762	78.59	58.1377	86.5756	red
74533	ENSMUSG00000027439	Gzf1	53.4334	59.3296	50.0086	62.2418	59.5688	59.4078	63.5722	58.5791	60.6893	53.3542	54.7907	52.9274	54.3182	49.409	50.822	48.7089	49.0126	50.2299	red
74589	ENSMUSG00000033182	Kbtbd12	3.74199	2.87877	2.71786	2.31644	2.68662	2.63676	3.54695	2.09787	3.13577	2.1964	2.64279	1.72787	1.69304	1.74108	1.30035	1.6395	1.08185	1.17936	red
74633	ENSMUSG00000086918	4930429F24Rik	0.880468	1.12452	1.1415	0.604289	0.324247	1.13004	1.85533	1.12962	0.820125	1.87609	1.22701	0.363762	0.564345	0	0	1.16351	0.329259	0.214429	red
74646	ENSMUSG00000039911	Spsb1	12.9869	11.5151	9.83865	9.11469	11.6729	9.417	11.2957	11.8342	10.4687	20.7285	10.1464	13.3228	20.6456	17.6931	17.6631	13.9622	19.1441	17.9584	red
74694	ENSMUSG00000052302	Tbc1d30	2.09111	1.97915	1.46764	4.02859	4.49314	3.55156	3.60152	2.25925	3.76293	1.37275	2.92595	1.59146	1.69304	0.847011	1.57126	1.90393	1.97555	2.1979	red
74737	ENSMUSG00000041328	Pcf11	74.1244	76.0174	76.3719	74.7808	73.7894	77.5423	63.5177	71.0587	66.1407	75.7757	69.9868	70.3425	76.1396	82.8188	83.71	75.0466	81.0918	75.8542	red
74760	ENSMUSG00000024663	Rab3il1	10.2905	10.7504	13.0457	22.0566	19.918	17.1659	27.7753	18.8809	19.3935	10.799	20.2929	9.91251	9.87604	6.30553	8.23555	8.30325	5.26815	8.04108	red
74762	ENSMUSG00000043557	Mdga1	5.17275	7.64672	6.08801	11.3304	9.12524	10.1166	10.368	10.3818	10.8064	7.82467	8.96661	8.8667	7.61866	8.56422	7.20611	7.2984	6.8674	7.77304	red
74769	ENSMUSG00000032462	Pik3cb	23.8277	26.1338	28.5375	25.4305	27.5147	27.4976	22.2094	25.0669	22.9635	25.5789	25.9088	30.2377	29.6751	35.3862	28.391	32.737	38.4763	29.9128	red
74770	ENSMUSG00000032523	Hhatl	5.22778	6.34228	5.81622	11.129	8.19882	10.4394	12.8236	9.30595	9.31083	4.89614	10.9015	3.86497	3.90339	2.07047	2.65488	6.39932	1.22296	2.9484	red
74868	ENSMUSG00000062373	Tmem65	92.229	93.7398	90.9396	117.585	108.669	120.645	129.709	124.312	112.695	98.9752	116.283	91.8954	87.9908	96.0887	110.205	88.4798	85.8425	105.392	red
74901	ENSMUSG00000055675	Kbtbd11	22.9472	22.1305	21.8516	21.2508	24.8744	22.6008	16.6434	21.947	19.3453	28.4617	21.5199	27.1003	31.6504	30.9159	30.6666	35.0112	33.3963	27.8757	red
75089	ENSMUSG00000019951	Uhrf1bp1l	100.153	103.321	106.486	95.8805	102.694	106.278	93.2029	113.5	106.279	130.137	95.518	106.582	120.77	142.627	134.044	118.625	119.051	132.892	red
75234	ENSMUSG00000028793	Rnf19b	92.0089	83.0794	83.6014	68.7379	73.9747	73.5602	78.0329	85.0983	87.0297	87.4441	75.2251	81.6191	85.4042	89.5479	98.1764	74.5177	77.7522	85.986	red
75423	ENSMUSG00000036093	Arl5a	182.972	189.549	178.4	183.2	188.249	196.358	213.417	199.513	189.449	133.568	183.91	163.329	141.227	165.214	166.878	177.065	156.257	127.317	red
75589	ENSMUSG00000101746	2310043L19Rik	0.935497	0.314865	0.489215	0.604289	1.25067	1.02242	0.70939	1.02204	1.20607	0.366066	0.566312	0.272821	0.235144	0	0.162544	0.528869	0.094074	0.107214	red
75590	ENSMUSG00000031383	Dusp9	49.3612	44.1711	46.0405	30.2145	32.2394	31.9102	19.4809	23.9911	22.3846	38.1624	25.956	41.8326	43.9719	40.6565	39.9316	34.8525	54.5159	32.5396	red
75612	ENSMUSG00000034707	Gns	85.3503	89.8265	85.3952	109.578	109.827	104.556	101.443	113.285	95.4722	81.6785	92.592	84.4837	86.3918	80.7484	78.617	78.4842	92.2866	98.9053	red
75646	ENSMUSG00000022246	Rai14	90.6331	92.4354	93.7662	80.169	83.5168	82.3315	70.3387	85.2597	84.7623	125.469	64.4652	89.7128	132.057	120.464	112.914	102.23	114.347	137.502	red
75695	ENSMUSG00000029392	Rilpl1	17.004	17.3626	17.6661	18.884	18.2042	20.0717	22.3185	21.5166	18.5252	14.6427	22.1334	16.2329	15.0022	14.4462	14.358	17.8758	14.8637	15.8141	red
75767	ENSMUSG00000031488	Rab11fip1	7.09877	7.01699	6.57722	5.58967	7.50401	5.11209	4.36548	4.57229	5.49966	8.92287	6.13505	7.04789	10.1112	8.75245	7.8021	7.88015	9.21925	8.25551	red
75785	ENSMUSG00000062901	Klhl24	44.9039	52.5375	56.4771	66.22	63.2282	61.1298	65.2093	64.012	58.6631	58.5249	61.2561	45.9704	48.3926	44.2328	44.2661	51.935	42.1922	53.8216	red
75973	ENSMUSG00000075225	Ccdc162	1.70591	1.48436	1.522	4.02859	2.36237	3.2825	5.07487	3.873	3.6182	1.32699	4.90804	1.90975	1.08166	0.470562	0.921081	1.32217	0.329259	0.643286	red
75991	ENSMUSG00000036087	Slain2	97.4568	105.075	99.0932	107.362	102.277	101.919	107.936	98.1159	94.7968	86.1629	103.918	87.803	84.5107	89.1244	92.2707	85.148	85.7485	84.8066	red
76071	ENSMUSG00000063646	Jakmip1	0.605322	0.494788	0.108714	0.705004	1.20435	0.645737	1.09137	1.291	0.675397	0.640616	1.55736	0.363762	0.329201	0.0470562	0.108363	0.634643	0.047037	0.428858	red
76074	ENSMUSG00000034438	Gbp8	2.69643	2.7888	2.39172	6.7479	5.04899	6.34975	9.38577	8.87561	6.46451	4.164	9.0138	4.04685	3.05687	2.6822	4.82213	2.96167	2.72815	8.36272	red
76108	ENSMUSG00000051615	Rap2a	59.3215	55.1014	52.4547	45.221	46.5526	47.6231	46.0012	52.7158	49.2557	64.2446	47.0511	51.1995	56.9048	68.4197	67.2931	72.2436	63.6411	65.776	red
76123	ENSMUSG00000027883	Gpsm2	52.9931	54.4717	49.302	49.9042	49.1466	50.4213	60.3527	51.8013	55.5755	48.458	57.1503	52.5181	45.6179	42.3035	45.6206	41.6749	48.8244	51.7846	red
76137	ENSMUSG00000021371	Mcur1	49.3062	47.8145	47.019	55.9975	54.5198	58.6007	49.3844	51.2634	50.6548	37.5676	48.2309	45.4702	40.5388	47.0562	47.3544	39.7181	44.9203	40.9559	red
76142	ENSMUSG00000040653	Ppp1r14c	5.39286	6.79209	5.76186	11.2297	8.80099	8.34077	12.0596	10.2742	10.6134	3.93521	6.89013	4.50155	2.72767	2.49398	3.84687	4.07229	2.68111	3.64529	red
76294	ENSMUSG00000031519	Asb5	231.178	220.675	221.832	260.851	244.112	241.291	328.12	300.803	307.499	214.286	249.036	207.39	214.968	207.377	226.478	202.61	185.42	263.426	red
76438	ENSMUSG00000039316	Rftn1	10.8958	10.0757	11.2519	7.60397	10.9781	9.57844	10.1497	11.8879	10.3239	14.3223	10.8071	14.4595	19.3288	17.2696	12.7326	16.4478	20.9315	18.6553	red
76441	ENSMUSG00000040260	Daam2	9.52006	9.67086	9.94737	15.8626	13.7573	14.0986	20.6269	12.0493	12.0124	9.60924	17.1309	5.68378	5.40831	3.10571	2.70906	7.50995	3.90407	4.28858	red
76448	ENSMUSG00000034595	Ppp1r18	122	113.172	125.293	98.8013	108.206	106.977	97.6775	116.297	118.484	117.462	100.709	139.912	126.742	149.639	125.646	129.996	154.846	130.855	red
76453	ENSMUSG00000039405	Prss23	24.2679	24.6045	23.9715	29.5095	28.9043	29.3272	37.3248	38.7837	38.2564	27.2262	29.1651	29.01	18.7645	26.8691	26.8197	28.8234	24.5533	27.5541	red
76457	ENSMUSG00000068114	Ccdc134	37.585	32.701	31.7446	42.9045	39.2339	34.1165	44.1459	33.6735	34.6382	29.2853	34.2147	26.5092	25.3015	25.128	26.8197	28.0301	24.6944	25.249	red
76469	ENSMUSG00000047419	Cmya5	0.770409	0.944595	1.57636	2.51787	2.96455	1.93721	5.29314	2.90475	3.08753	0.640616	2.31244	0.772994	0.893546	0.752899	0.216725	2.53857	0.611481	0.268036	red
76561	ENSMUSG00000028007	Snx7	27.7898	24.1097	25.4935	27.898	25.9861	26.0986	32.4682	26.7882	26.9676	23.7486	29.1651	23.0989	22.5268	20.14	17.8256	24.804	21.637	22.7295	red
76626	ENSMUSG00000069769	Msi2	262.82	293.319	292.442	329.287	325.59	327.012	341.38	324.794	309.187	248.788	308.593	251.541	224.562	252.362	265.055	268.19	222.955	228.688	red
76650	ENSMUSG00000032802	Srxn1	75.225	69.1804	67.6747	51.5157	56.558	61.0222	58.5519	67.885	67.202	96.2297	71.9688	88.667	100.783	104.7	99.0433	85.8884	116.275	150.958	red
76757	ENSMUSG00000019787	Trdn	2.97158	3.14865	3.96808	3.17252	3.10351	3.12106	9.49491	6.23983	6.70573	2.79126	5.37997	0.682054	1.45789	0.329393	0.704356	5.55313	0.141111	0.482465	red
76788	ENSMUSG00000029775	Klhdc10	134.051	134.807	130.729	154.497	144.336	124.358	149.627	132.058	136.961	112.062	149.884	115.995	106.849	106.488	103.865	103.923	99.3422	99.0125	red
76798	ENSMUSG00000086219	Srrm4os	0.990526	1.34942	1.1415	0.755361	0.787457	1.34529	1.30964	1.66754	1.10958	0.503341	1.08543	0.636583	0.329201	0.188225	0.379269	0.951965	0.094074	0.268036	red
76820	ENSMUSG00000020589	Fam49a	23.0022	26.6736	24.95	38.8759	36.8252	31.103	49.2753	36.2555	32.9497	15.329	37.3294	21.5074	20.4575	22.8222	22.8103	27.9772	21.8252	25.1954	red
76829	ENSMUSG00000027560	Dok5	0.770409	1.1695	1.522	0.755361	0.602173	1.13004	0.654821	1.291	1.06134	0.915166	0.330349	0.318292	0.282173	0.235281	0.0541813	1.58661	0.329259	0.321643	red
76895	ENSMUSG00000037933	Bicd2	182.257	183.791	176.77	224.997	215.856	208.95	240.701	206.614	200.931	155.807	213.453	175.697	158.205	159.944	163.356	168.921	163.595	151.011	red
76899	ENSMUSG00000026754	Golga1	43.363	49.7937	47.5625	56.9039	52.4817	57.0401	60.4073	52.9309	55.3343	49.3274	50.7793	45.7885	41.6675	43.2917	47.6795	52.1465	50.847	43.7435	red
76952	ENSMUSG00000025041	Nt5c2	80.7279	79.4809	80.0682	87.7226	81.1544	78.2418	93.9123	88.4872	81.1924	64.1989	91.3178	72.4796	60.8552	63.3376	69.2436	64.6807	66.5574	59.7184	red
76954	ENSMUSG00000031024	St5	83.6444	84.114	85.2321	92.6073	96.3477	96.3225	124.853	118.557	119.063	75.3181	100.473	83.4834	75.1049	84.5599	91.5663	78.9073	71.5903	80.1964	red
77018	ENSMUSG00000058897	Col25a1	2.2562	3.05869	2.22865	1.35965	2.08445	1.45291	3.76522	3.2275	3.03929	1.69306	1.69894	0.682054	1.45789	0.799955	1.84216	1.74527	1.08185	0.857715	red
77053	ENSMUSG00000036817	Sun1	117.928	122.617	125.348	157.619	147.903	141.147	197.047	170.089	171.165	119.383	160.974	112.584	122.792	107.853	112.643	114.024	101.224	116.756	red
77219	ENSMUSG00000072946	Ptgr2	43.5831	40.9774	37.7783	45.7245	40.8088	42.6187	52.4403	50.2414	47.0366	40.7249	48.3725	35.967	37.7171	37.3155	39.0105	36.7564	35.607	44.6012	red
77286	ENSMUSG00000044149	Nkrf	33.2377	35.085	34.9517	29.2577	32.3784	35.0851	24.9378	31.3605	29.1386	34.0442	29.2595	36.4671	39.3631	40.4683	36.8974	35.7516	36.9711	36.0776	red
77300	ENSMUSG00000026014	Raph1	114.131	122.033	116.922	149.562	138.592	138.564	127.09	126.787	116.651	111.559	130.346	112.084	116.584	114.958	127.759	111.539	104.751	111.181	red
77552	ENSMUSG00000041889	Shisa4	17.3892	17.7674	15.6549	17.5747	14.869	17.8116	17.2436	16.5678	15.5341	12.0802	15.9983	11.2311	12.0864	10.023	11.5406	13.0102	10.3952	9.97094	red
77559	ENSMUSG00000033400	Agl	61.3576	75.7026	64.2502	86.1616	80.9691	82.9773	93.2575	78.5357	76.3681	64.8853	87.2121	55.5192	56.1523	51.7147	54.0187	63.3586	50.9411	61.0586	red
77569	ENSMUSG00000037736	Limch1	7.81415	10.3456	9.34944	9.16505	8.75467	7.80266	10.75	8.39149	7.71882	4.80462	4.5305	3.41027	3.29201	2.44692	1.46289	12.3755	5.26815	3.7525	red
77573	ENSMUSG00000029434	Vps33a	67.0256	70.3948	74.5237	77.4497	73.5578	70.0087	76.7778	70.198	67.202	69.6441	73.2902	66.4775	62.219	60.9377	58.5158	64.6278	64.817	63.8462	red
77605	ENSMUSG00000041126	H2afv	34.1181	35.5798	32.5056	39.2284	40.5772	38.5828	51.2943	45.4001	44.0455	31.5275	49.6467	35.4213	36.1181	32.4217	28.7161	30.6215	29.5392	30.7169	red
77781	ENSMUSG00000046785	Epm2aip1	54.3689	58.0701	58.2709	72.7665	72.3534	73.0759	72.3032	67.885	69.2764	61.5907	63.8517	54.3824	60.8552	56.1851	56.4569	63.3586	53.34	61.005	red
77794	ENSMUSG00000036040	Adamtsl2	0.990526	1.52934	0.869715	2.3668	1.34331	1.34529	4.25634	3.33508	2.55686	1.78457	3.8698	1.31864	1.74006	1.12935	0.487631	2.75012	0.799629	1.34018	red
77862	ENSMUSG00000035443	Thyn1	76.1054	71.2045	73.4366	58.5153	63.1819	61.5603	71.0481	68.6381	71.1097	77.423	70.2227	86.4844	72.6124	91.4772	86.5275	89.802	77.564	79.6603	red
77976	ENSMUSG00000020032	Nuak1	64.9895	71.5643	67.6204	75.5361	83.5631	82.2239	88.0189	74.5014	78.539	40.1758	69.8452	52.5636	49.9445	46.3503	47.0835	53.8918	44.45	35.5952	red
78248	ENSMUSG00000033460	Armcx1	13.097	12.6396	14.2959	17.474	16.0734	17.704	18.6624	14.4699	15.1482	10.0211	14.5353	9.7761	8.70032	7.43487	7.8021	11.5822	8.46666	11.7936	red
78255	ENSMUSG00000026594	Ralgps2	60.6972	69.0004	62.1303	106.103	90.0017	81.901	114.539	85.0983	77.6224	28.4617	108.307	35.0121	31.5093	12.1875	23.6772	34.5881	12.9822	15.8677	red
78317	ENSMUSG00000047810	Ccdc88b	2.58637	1.93417	1.73943	3.77681	3.24247	2.90582	4.47461	2.95854	3.85941	1.73881	3.39787	1.95522	1.97521	1.36463	1.46289	2.4328	1.17593	1.76904	red
78514	ENSMUSG00000037148	Arhgap10	43.9133	44.5759	43.377	46.1274	46.3673	48.0536	49.2207	44.5394	44.528	34.4102	43.2285	41.8326	38.2814	35.9509	39.444	37.5497	37.3003	33.2365	red
78558	ENSMUSG00000029096	Htra3	6.32836	6.83707	5.87058	13.1936	11.117	11.6771	23.5736	18.3429	16.113	7.32133	15.0545	4.36514	5.83157	3.19982	3.84687	6.18777	2.30481	6.7009	red
78593	ENSMUSG00000034825	Nrip3	0.660351	0.944595	0.706644	1.15822	1.15803	1.50672	1.20051	1.18342	1.64025	0.640616	0.943854	0.545643	1.17572	0.941123	0.487631	0.581756	0.282222	0.589679	red
78610	ENSMUSG00000035354	Uvrag	17.3342	19.4317	17.7748	18.733	20.2423	19.0493	15.6611	16.0837	17.4638	19.7676	19.5378	22.7806	21.5862	21.787	19.6136	21.2605	23.0481	25.0346	red
78651	ENSMUSG00000031683	Lsm6	69.3368	70.2599	68.8162	72.0111	67.2581	71.0849	75.5773	71.1663	68.9387	63.421	69.9396	65.6136	62.3601	57.1732	59.5994	55.1611	59.69	56.77	red
78688	ENSMUSG00000014776	Nol3	12.6017	10.3006	10.1104	15.8122	13.2015	12.8071	19.9721	16.9981	16.0648	11.4853	18.5939	13.5956	10.6285	8.28188	12.5159	8.77923	9.59555	11.0431	red
78749	ENSMUSG00000043336	Filip1l	60.4221	65.312	63.761	68.0832	65.081	67.6948	71.5938	71.8118	74.5349	67.2647	60.9258	53.5185	50.4619	63.0553	56.8903	66.6375	57.3381	63.8462	red
78757	ENSMUSG00000050310	Rictor	54.1488	60.1392	60.717	61.1843	64.6178	64.8428	59.3159	56.4812	54.9484	67.2189	59.9347	59.7479	69.7436	71.3842	75.0952	72.7195	62.7003	66.4729	red
78934	ENSMUSG00000070315	4930581F22Rik	4.29228	4.76796	3.69629	2.26608	3.24247	4.03586	5.45685	5.21779	3.56996	6.13161	4.62488	4.81985	5.40831	7.48193	4.93049	4.4425	6.77333	4.71743	red
78977	ENSMUSG00000019848	Popdc3	77.7563	72.6889	66.0984	74.529	72.1682	75.8741	80.8704	71.5428	76.1269	67.6765	78.1039	71.8885	60.0087	54.0205	58.7325	64.3634	59.2666	72.8522	red
79233	ENSMUSG00000046556	Zfp319	27.6797	30.0471	32.0164	39.9838	43.727	39.8743	38.3616	35.3411	39.0765	31.8478	37.4238	33.8753	32.4028	34.1628	34.676	32.3139	32.2674	37.3106	red
79362	ENSMUSG00000030256	Bhlhe41	19.8656	21.4558	19.4055	34.3941	30.155	29.4887	35.1967	27.0034	32.2261	27.9583	27.7965	23.7809	22.9971	25.0339	28.4993	18.8806	18.7678	30.2345	red
79565	ENSMUSG00000040557	Wbscr27	7.59403	7.96159	8.47972	11.6829	10.9318	7.80266	12.7144	13.2865	12.7843	8.96862	12.5061	10.1399	5.87859	8.28188	9.37336	7.45706	8.41962	9.6493	red
80281	ENSMUSG00000062127	Cttnbp2nl	70.4924	71.3394	73.1104	65.515	66.1001	63.1208	69.4111	74.2324	72.9911	77.3315	70.2227	78.2998	76.5158	92.7948	88.2071	89.1145	84.7607	87.8086	red
80288	ENSMUSG00000063382	Bcl9l	66.7505	65.8518	68.4357	88.5787	86.9909	76.8427	90.3654	80.2571	82.3984	56.1454	95.518	68.069	66.2165	59.0555	60.5205	60.6613	50.1415	53.6608	red
80515	ENSMUSG00000043419	Chd3os	1.65088	2.65386	2.01122	2.92073	2.8719	5.00446	2.18274	2.15166	1.92971	2.42519	3.2563	2.9101	1.36383	1.27052	1.95053	1.53372	1.92852	1.76904	red
80708	ENSMUSG00000027257	Pacsin3	22.2318	26.4936	20.7101	25.8837	24.8281	25.0223	29.9581	24.7441	30.0069	20.3167	24.8234	16.733	19.4229	15.4815	13.9788	23.6933	18.0152	18.5481	red
80884	ENSMUSG00000025268	Maged2	28.5051	26.3587	25.6566	29.5598	31.1277	31.6949	41.7449	35.1259	35.1206	29.9717	37.0463	21.2801	19.2818	18.4931	20.0471	23.7462	21.1196	23.748	red
80888	ENSMUSG00000041548	Hspb8	221.493	216.852	184.217	326.568	290.711	271.533	362.007	263.202	260.896	165.92	305.054	125.134	128.012	55.8557	88.6947	169.238	66.7926	104.856	red
80909	ENSMUSG00000015944	Gatsl2	44.9039	47.4996	44.4642	77.6512	70.0837	63.8204	91.9478	69.3912	75.548	38.7573	76.9241	41.3779	42.467	28.2808	33.5924	40.7758	23.7067	41.2239	red
80982	ENSMUSG00000052353	Cemip	3.90708	3.68842	3.64193	9.11469	8.61571	7.5336	15.7703	11.7804	11.1923	2.88277	4.43611	1.18223	2.91578	0.941123	1.62544	4.33673	0.94074	2.09068	red
80985	ENSMUSG00000027189	Trim44	74.7847	83.4392	81.4814	87.068	83.9337	79.2643	97.0773	94.4581	90.069	76.1876	74.1397	70.6608	67.8625	76.278	79.213	79.9122	75.1651	73.6563	red
81004	ENSMUSG00000027630	Tbl1xr1	61.8529	62.2983	57.6186	71.3061	65.4053	66.9953	68.8108	57.557	57.8429	52.2102	63.8517	49.6535	51.8727	45.7386	49.8468	51.0888	43.6974	47.4424	red
81006	ENSMUSG00000040372	Gpr63	8.63959	8.54634	9.45815	12.9922	12.8772	10.547	14.4061	11.9955	9.55204	6.77223	12.1757	5.77472	6.34888	5.64674	6.33921	7.56283	5.83259	6.11122	red
81703	ENSMUSG00000034271	Jdp2	104.996	89.0618	86.8084	110.031	98.4785	108.215	120.978	116.19	118.725	68.2256	112.649	82.574	69.7436	72.7488	77.6417	90.2251	76.6233	67.0626	red
81799	ENSMUSG00000058914	C1qtnf3	117.652	126.936	98.1147	186.927	163.282	162.78	356.769	232.218	213.956	100.714	238.04	86.3025	143.156	50.5383	65.9928	151.204	45.0144	84.4313	red
81840	ENSMUSG00000029093	Sorcs2	138.619	144.748	132.36	133.598	139.241	134.959	138.768	139.643	145.645	88.4965	116.943	97.761	104.78	109.735	103.54	105.298	108.044	85.3427	red
83435	ENSMUSG00000002733	Plekha3	41.2169	37.5139	36.5824	34.3438	33.0269	37.0761	36.5609	41.5809	40.2344	48.458	32.5158	40.5595	42.8432	46.5385	43.7785	51.7234	61.6185	52.3206	red
83603	ENSMUSG00000032262	Elovl4	8.36444	7.6917	7.01208	7.55361	7.96722	8.34077	10.6954	11.5652	10.131	8.64832	6.70136	9.95798	10.7696	15.1521	14.3039	10.2072	14.7226	11.5255	red
83671	ENSMUSG00000030616	Sytl2	563.664	615.561	607.279	674.085	635.293	655.746	691.273	647.436	639.167	417.819	615.912	509.676	440.659	451.504	502.91	477.833	460.586	406.879	red
83679	ENSMUSG00000038170	Pde4dip	282.575	284.773	280.157	382.163	378.257	372.913	407.845	383.534	376.92	266.496	286.082	239.083	278.269	273.161	299.947	261.579	234.479	295.751	red
83922	ENSMUSG00000029790	Cep41	31.8069	38.5935	34.7342	35.3509	35.8061	30.1344	33.7233	27.7027	31.5989	23.5198	36.9047	23.8719	20.2224	20.7518	22.1601	23.376	18.9559	20.478	red
83962	ENSMUSG00000025103	Btbd1	82.819	93.335	93.7662	98.902	95.8845	91.6947	110.938	104.087	102.757	86.8035	95.6596	92.2591	84.2285	88.3244	88.7489	86.1528	82.644	88.988	red
83964	ENSMUSG00000031990	Jam3	33.5678	31.9813	25.9827	37.0127	34.9261	32.9326	40.3261	32.9743	34.9759	28.0498	34.4979	27.0093	26.7594	23.8104	23.5147	27.4483	20.8844	24.2841	red
84035	ENSMUSG00000020393	Kremen1	312.676	320.038	288.528	437.354	417.677	384.59	509.451	407.471	436.065	254.279	403.12	243.038	253.438	204.224	237.856	216.519	161.948	216.734	red
84113	ENSMUSG00000038502	Ptov1	126.182	111.282	103.387	121.815	120.852	118.708	126.49	116.136	131.992	92.4775	124.022	111.675	96.6911	98.2062	99.7477	101.014	103.717	91.99	red
89867	ENSMUSG00000026589	Sec16b	9.7952	9.22105	7.44694	9.66863	9.95902	8.07172	8.45811	8.39149	9.11786	6.26889	11.2791	6.82054	5.50236	5.83496	6.28503	4.17807	4.65666	5.68236	red
93677	ENSMUSG00000029683	Lmod2	20.4158	21.006	16.5789	30.3152	20.7055	21.2017	43.9276	31.3605	27.643	12.4005	27.5605	5.9566	8.04192	1.08229	4.11778	21.049	0.752592	4.12775	red
93679	ENSMUSG00000025034	Trim8	153.807	147.627	154.266	151.425	164.254	154.116	146.898	165.14	166.244	182.621	163.475	188.52	182.707	184.695	203.722	186.532	187.96	189.769	red
93683	ENSMUSG00000032252	Glce	78.4167	84.114	81.1553	89.4348	80.7375	85.8831	97.1864	92.8981	87.5122	83.2343	92.0729	82.4375	79.9019	80.9837	74.9869	75.8928	78.2225	74.4068	red
93686	ENSMUSG00000033565	Rbfox2	339.365	353.638	341.635	429.952	409.524	396.859	461.485	417.961	413.729	296.971	418.033	289.1	299.761	260.879	294.583	316.317	241.159	272.807	red
93689	ENSMUSG00000048096	Lmod1	3.90708	2.87877	3.044	4.78396	4.35418	3.12106	4.96573	3.92679	3.90765	4.164	3.11472	1.31864	1.83412	1.83519	0.379269	2.16836	1.88148	2.14429	red
93695	ENSMUSG00000029816	Gpnmb	12.1615	12.4147	11.5781	50.2064	46.6453	43.8563	51.8946	49.0579	45.8788	12.309	17.7916	12.3224	14.8141	13.9757	12.841	7.08685	18.7678	60.5225	red
93697	ENSMUSG00000032235	Ice2	28.0649	31.3965	27.6135	28.3512	27.9316	30.5649	26.1383	28.6709	26.3405	31.802	29.5426	30.6924	32.0266	33.8804	34.6218	33.1601	35.1366	33.7725	red
93700	ENSMUSG00000102748	Pcdhgb2	3.46684	3.05869	1.9025	4.63288	4.26153	2.95963	6.49365	6.45499	5.8856	2.7455	4.20015	3.77403	2.58658	3.76449	4.06359	3.38476	4.51555	4.77104	red
93715	ENSMUSG00000103472	Pcdhga7	2.91655	1.52934	2.17429	3.17252	3.05719	2.42152	1.96446	1.88271	2.55686	2.01336	1.98209	1.86428	2.49252	1.88225	1.67962	1.58661	1.27	1.23297	red
93742	ENSMUSG00000025812	Pard3	120.899	122.168	120.292	132.339	127.614	130.816	147.881	143.893	137.492	108.859	124.258	115.085	117.525	111.288	122.125	114.923	110.678	110.377	red
93747	ENSMUSG00000025465	Echs1	54.1488	49.7037	50.3348	52.2207	51.4163	56.233	52.9314	52.8234	53.9353	45.8956	53.0918	51.1995	44.4892	46.7268	47.517	40.7229	45.5789	42.2961	red
93834	ENSMUSG00000021846	Peli2	5.66801	5.84749	5.70751	9.36648	7.59665	9.30938	9.11293	8.82182	10.2757	4.98765	9.48573	7.59353	4.93802	6.44669	4.44286	6.98108	7.85518	8.9524	red
94045	ENSMUSG00000005950	P2rx5	6.05322	5.35271	3.4245	9.66863	7.0408	8.17934	7.74872	5.80949	5.83736	3.02005	7.88118	3.13745	2.68064	2.2587	2.92579	3.06744	3.15148	2.51954	red
94185	ENSMUSG00000023915	Tnfrsf21	38.9057	37.1541	40.7679	27.2434	31.452	29.0044	28.7576	30.5536	30.0069	39.5352	25.0121	36.5581	41.0091	41.88	38.0352	30.5686	36.6889	35.756	red
94212	ENSMUSG00000027508	Pag1	27.6247	28.2029	30.8749	42.0988	38.7707	38.6904	30.7766	24.2062	24.7967	15.0545	27.8909	18.6428	18.5293	16.8932	18.5842	16.6594	15.0989	14.742	red
94214	ENSMUSG00000058297	Spock2	5.77807	7.64672	7.01208	7.25147	8.93996	6.29594	9.65862	8.66045	7.09167	2.83701	10.524	4.09232	3.24498	2.96454	3.84687	3.54342	3.29259	1.76904	red
94275	ENSMUSG00000025151	Maged1	563.719	567.207	546.725	600.059	584.247	560.5	726.579	614.085	646.5	568.318	692.694	530.638	532.271	503.124	528.321	522.999	465.572	518.918	red
96935	ENSMUSG00000038576	Susd4	0.935497	0.62973	1.30457	1.10786	1.43595	1.29147	1.96446	1.61375	1.10958	0.503341	1.2742	0.591113	0.282173	0.235281	0.812719	0.634643	0.705555	0.589679	red
97820	ENSMUSG00000025871	4833439L19Rik	111.544	105.75	102.953	112.549	109.318	117.901	130.582	115.168	116.844	100.531	118.17	101.262	98.6193	92.0889	87.7736	98.211	91.0166	94.6167	red
97863	ENSMUSG00000069237	Fam8a1	146.653	161.121	144.155	198.559	194.595	189.201	193.336	159.438	160.793	103.185	204.816	127.499	101.77	104.229	118.169	124.813	111.525	90.1137	red
97998	ENSMUSG00000022419	Deptor	264.25	297.188	292.659	328.381	332.631	327.658	357.096	384.664	356.658	207.651	302.222	243.63	244.079	263.75	304.499	250.896	226.295	219.307	red
98193	ENSMUSG00000026554	Dcaf8	147.974	148.211	142.633	150.669	157.399	162.833	173.255	164.333	173.288	134.438	172.961	146.46	129.799	138.345	142.659	131.001	141.958	127.317	red
98267	ENSMUSG00000026094	Stk17b	74.9498	76.6921	71.0992	100.111	93.3369	104.179	104.007	80.3647	82.4467	65.9835	92.3561	65.8409	52.9544	55.6674	58.3532	60.1853	52.7755	53.8752	red
98402	ENSMUSG00000036206	Sh3bp4	74.6747	75.9275	72.0776	97.8948	96.1161	90.6185	114.485	103.925	108.498	52.7135	86.7873	74.071	63.2537	80.1837	77.9126	66.0029	68.1566	70.8151	red
98660	ENSMUSG00000007097	Atp1a2	7.70409	10.0307	9.07765	7.30183	6.57759	7.10311	13.4784	10.4894	10.3239	4.30128	6.89013	2.54633	3.52716	4.14094	2.49234	9.3081	1.36407	3.53808	red
98732	ENSMUSG00000039318	Rab3gap2	75.9954	80.0207	80.2856	84.8523	90.326	83.7306	93.5303	88.4872	90.6962	72.8472	85.5603	72.2067	72.4713	74.6781	74.9327	72.7724	69.4266	71.8873	red
98733	ENSMUSG00000026211	Obsl1	180.661	182.172	176.28	232.802	216.69	200.34	249.16	212.208	214.439	126.018	193.112	130.545	116.02	105.97	143.635	126.241	102.447	94.5631	red
98845	ENSMUSG00000025504	Eps8l2	0.770409	0.539769	0.597929	1.30929	1.57491	1.34529	1.14594	1.12962	0.72364	0.915166	1.03824	1.2277	0.517316	0.423505	0.541813	0.264435	0.987777	0.804108	red
98932	ENSMUSG00000067818	Myl9	90.8533	91.1759	89.2002	96.6359	92.642	90.7261	147.935	131.574	135.707	66.6241	115.433	112.311	63.5829	105.594	107.658	82.0805	69.944	52.4815	red
99003	ENSMUSG00000074994	Qser1	166.794	179.068	185.086	165.777	173.935	179.569	148.863	160.729	156.451	169.443	169.469	170.741	186.375	187.189	204.318	179.604	155.316	161.787	red
99031	ENSMUSG00000042359	Osbpl6	10.9508	12.2348	12.5022	9.26577	10.1443	10.4394	10.5317	11.4038	14.9552	12.5378	10.9959	12.3224	14.2027	16.3755	15.7667	15.8661	14.4404	17.9584	red
99138	ENSMUSG00000027367	Stard7	141.535	146.637	138.122	145.885	150.451	147.497	159.776	147.012	156.258	145.649	158.567	138.639	135.302	118.534	124.454	136.131	120.509	125.762	red
99470	ENSMUSG00000052539	Magi3	27.1294	26.9435	29.1355	35.6531	32.471	31.3721	30.6675	28.8323	29.428	30.2005	28.174	24.0083	25.2544	24.5163	24.9234	26.179	26.9522	29.4304	red
99929	ENSMUSG00000034640	Tiparp	56.2949	54.2468	57.4556	51.3142	52.1111	53.3271	42.5634	50.4565	41.9711	56.0997	45.5409	56.5195	44.7714	54.0205	49.9551	60.2382	58.2318	53.9288	red
100019	ENSMUSG00000058006	Mdn1	254.345	291.79	296.573	253.449	272.368	284.878	227.769	272.293	255.3	312.849	236.483	278.551	360.24	370.614	379.269	366.083	306.352	314.996	red
100201	ENSMUSG00000043252	Tmem64	140.82	142.679	132.088	169.705	167.08	169.721	220.729	191.713	188.05	146.198	170.366	119.359	130.787	133.875	145.531	127.246	108.608	159.535	red
100465	ENSMUSG00000028709	Mob3c	9.85023	10.2556	9.18637	7.85576	8.80099	11.5695	8.89466	7.42324	8.87665	11.4396	8.11714	10.2308	11.522	11.764	13.166	13.1688	13.2174	14.4203	red
100532	ENSMUSG00000047881	Rell1	43.363	47.1848	43.9206	55.4939	51.509	51.3899	57.024	52.2854	51.4267	39.2606	51.4872	39.1044	37.4819	37.739	43.2366	43.3144	35.4659	43.5827	red
100702	ENSMUSG00000104713	Gbp6	0.605322	0.719692	0.815358	2.76966	2.68662	2.58295	7.0939	4.35712	3.81117	2.42519	4.10576	1.50052	1.59898	0.752899	1.24617	1.16351	0.282222	2.73397	red
100732	ENSMUSG00000029166	Mapre3	14.4727	14.3039	13.698	21.0494	18.5284	18.1345	28.4847	20.6022	22.8188	13.2699	26.7111	12.4588	11.1458	9.03478	10.8363	13.9622	9.92481	13.4554	red
100952	ENSMUSG00000029163	Emilin1	28.175	29.2375	25.8197	43.8613	36.6862	35.3003	54.3502	42.5492	46.6506	25.7619	48.0422	24.0538	23.7495	21.7399	27.0906	25.0684	17.1215	25.4098	red
101437	ENSMUSG00000030986	Dhx32	61.6878	57.8902	61.2062	68.4357	65.5442	62.4751	66.0824	56.8039	64.6934	46.8107	62.9078	49.6535	47.7812	48.9855	50.7678	47.9156	48.6363	44.3332	red
101489	ENSMUSG00000025485	Ric8a	63.2836	54.4267	56.9663	72.8168	66.4243	68.9325	68.1014	64.1196	67.6844	58.7079	65.5978	50.6084	50.2267	47.8561	54.1813	52.9927	49.9533	55.5907	red
101565	ENSMUSG00000033904	Ccp110	87.3864	87.0377	93.0595	82.3848	85.9255	88.2508	77.2144	73.8021	71.8815	84.7444	81.6905	85.9842	88.7903	98.3474	94.9797	96.3071	92.2396	85.4499	red
101602	ENSMUSG00000045165	AI467606	26.7442	25.3691	27.0155	23.7183	27.2831	27.982	21.5	22.5387	26.3405	31.3902	26.9942	33.2842	33.8607	31.1512	30.8833	33.1601	35.607	33.022	red
101685	ENSMUSG00000049516	Spty2d1	54.0387	61.2637	57.2381	73.1693	69.111	70.3316	75.5227	60.5693	62.5225	53.4457	78.0567	54.3369	52.6722	46.7268	50.0093	53.8389	43.8855	52.5351	red
101985	ENSMUSG00000031792	Usb1	33.7329	29.3724	29.9508	34.5452	33.9996	32.3407	27.4479	27.7565	29.814	37.476	35.3945	35.0121	39.1279	32.704	37.2767	31.9966	33.3022	35.756	red
102093	ENSMUSG00000036879	Phkb	27.1294	30.9917	29.9508	37.0127	36.4083	33.4169	45.5101	41.043	37.2916	32.1681	37.0463	30.6469	29.9103	28.6572	29.7997	32.5784	25.8704	25.8387	red
102334	ENSMUSG00000031508	Ankrd10	226.665	230.076	214.059	267.448	273.294	267.228	274.643	256.371	249.993	209.436	272.207	225.942	197.521	218.576	231.083	216.202	177.471	175.992	red
102657	ENSMUSG00000035914	Cd276	91.2935	92.2555	87.6238	69.9465	68.1845	69.3091	81.3616	89.7244	87.5122	95.8636	73.9981	87.8485	92.1764	101.641	100.669	82.345	87.0185	101.264	red
103080	ENSMUSG00000019917	Sept10	73.409	74.578	72.6212	71.3565	68.9257	67.3181	79.7791	73.6945	75.355	59.1655	73.6206	70.4334	58.2686	66.0669	60.4663	63.0412	68.2977	63.3101	red
103466	ENSMUSG00000054027	Nt5dc3	96.8514	102.691	107.845	108.571	115.386	103.964	91.2385	99.4069	96.7265	107.395	92.9224	105.855	121.569	121.358	122.341	118.414	119.991	113.326	red
104082	ENSMUSG00000040560	Wdr7	33.898	42.9116	38.648	44.9692	47.9886	48.1612	44.4733	43.625	43.3219	34.5017	39.5003	34.6483	35.1775	37.3155	35.4345	34.9054	34.5252	36.8818	red
104156	ENSMUSG00000013089	Etv5	68.8966	70.08	72.5125	45.8756	54.5662	54.2957	54.1865	73.9097	69.8554	71.2914	53.139	83.3015	79.0553	88.9361	77.6959	86.2586	85.9366	80.7861	red
104174	ENSMUSG00000024827	Gldc	1.76094	1.70927	1.57636	3.87752	2.6403	2.74438	5.29314	3.38887	3.23226	1.0982	3.2091	0.863935	0.940575	1.08229	0.8669	1.00485	0.799629	1.34018	red
104215	ENSMUSG00000024143	Rhoq	85.1302	84.6087	79.7964	111.088	111.17	114.834	151.864	121.838	106.23	93.7587	119.681	61.0211	78.1618	57.785	67.8891	85.3066	50.2826	72.2625	red
104252	ENSMUSG00000045664	Cdc42ep2	3.5769	3.55348	2.60915	3.82716	4.07625	2.85201	6.2208	4.30333	3.56996	4.62159	6.04066	2.9101	2.35144	1.27052	1.7338	3.80786	2.77518	2.84118	red
104303	ENSMUSG00000060904	Arl1	268.378	292.914	277.167	324	304.746	305.864	347.055	309.033	310.634	247.415	299.579	271.003	228.089	255.421	250.751	252.852	231.375	238.606	red
104458	ENSMUSG00000018848	Rars	240.258	222.879	230.529	194.38	195.475	206.636	184.223	202.848	189.931	248.376	189.431	233.262	236.084	248.315	229.999	234.871	248.638	220.701	red
104570	ENSMUSG00000020463	Smek2	106.647	115.241	108.66	105.448	108.762	117.094	98.2778	104.517	96.7748	120.024	106.089	114.358	116.819	115.805	120.77	127.986	121.732	117.185	red
104662	ENSMUSG00000038335	Tsr1	106.372	102.466	106.105	91.9023	98.2006	97.9906	77.5963	85.8514	86.5956	114.945	77.16	103.036	107.931	116.982	108.959	103.764	123.566	97.0826	red
105171	ENSMUSG00000074794	Arrdc3	16.6739	17.0027	16.6877	10.2729	12.9236	12.5381	18.5533	22.4311	17.0297	26.2195	24.0683	24.5085	23.4203	22.634	16.9046	26.3906	24.177	22.6758	red
105203	ENSMUSG00000033799	Fam208b	108.187	127.385	120.673	111.743	113.672	125.381	97.5138	115.437	109.366	135.765	103.305	113.585	139.911	148.697	144.393	140.309	127.282	122.6	red
105352	ENSMUSG00000069255	Dusp22	3.08164	2.7888	5.81622	5.23717	4.58578	4.57397	4.25634	4.03437	4.58305	2.05912	5.37997	3.68309	1.83412	2.35281	2.65488	3.38476	2.82222	2.62675	red
105372	ENSMUSG00000041747	Utp15	93.3296	77.6817	81.2097	69.9968	72.5387	70.6006	64.7182	71.0587	66.5266	87.1238	61.8696	85.3931	88.0849	86.6304	85.8231	82.7681	90.4051	78.9634	red
105440	ENSMUSG00000034327	Kctd9	39.511	40.0328	39.4633	46.9331	42.8006	41.9191	51.2398	41.9037	40.1379	36.8812	39.8306	37.6039	33.3434	35.4333	33.7549	30.7802	36.5007	35.9704	red
105670	ENSMUSG00000022106	Rcbtb2	70.8776	73.4535	74.2519	80.018	79.4406	76.4661	79.1788	75.8462	75.9339	58.2045	70.8362	72.7069	60.0557	59.9496	65.2342	62.195	63.4059	61.005	red
105782	ENSMUSG00000022568	Scrib	138.674	129.814	122.684	138.282	137.342	127.533	156.557	144.861	160.069	116.821	143.135	124.043	109.859	105.123	112.318	136.29	119.615	101.103	red
106042	ENSMUSG00000036158	Prickle1	3.63193	4.22819	4.13115	4.83431	4.53946	3.98205	5.83882	3.873	4.05238	3.47763	3.68103	2.45539	2.86875	2.11753	2.00471	3.6492	3.01037	3.7525	red
106248	ENSMUSG00000022704	Qtrtd1	68.4564	67.5161	66.5876	59.7743	58.5961	64.7352	54.2956	63.0438	57.5535	78.0179	55.8289	68.1599	77.4093	81.8307	79.1588	70.6569	74.5537	75.747	red
106393	ENSMUSG00000022519	Srl	133.336	141.869	130.24	215.177	179.494	171.82	278.736	204.462	191.668	103.734	199.059	69.0693	83.335	36.9391	65.5593	154.06	42.3803	54.6793	red
106504	ENSMUSG00000024006	Stk38	89.0923	88.5221	92.4072	101.269	101.536	96.3225	100.242	91.0154	92.3364	85.1104	95.8012	89.0762	82.6766	87.995	88.8031	90.754	75.7766	79.5531	red
106529	ENSMUSG00000031708	Tecr	88.7071	91.7607	85.9387	98.3481	103.759	87.6588	114.812	102.419	108.353	65.8462	94.5269	86.3025	74.2114	71.4783	69.8938	86.9461	79.1163	73.2274	red
106565	ENSMUSG00000047428	Dlk2	23.0022	21.9506	23.3736	17.1719	20.4276	19.9102	21.5	25.2283	27.5948	23.7486	21.9446	29.4192	23.2322	30.2101	28.4993	26.0204	32.2204	28.6262	red
106877	ENSMUSG00000033032	Afap1l1	19.7005	22.3104	20.6557	29.5598	23.0679	22.4932	30.6129	23.238	23.8801	16.2442	25.4369	15.5963	9.35872	11.9052	6.77266	23.5347	20.1789	14.6348	red
106878	ENSMUSG00000038059	Smim3	18.5449	16.373	18.8619	12.5894	11.3023	12.9147	10.0952	13.1252	12.6878	22.6046	12.2229	19.4613	22.3857	23.5751	20.1554	25.3328	24.3181	23.9088	red
107094	ENSMUSG00000035049	Rrp12	120.954	113.756	122.793	92.708	105.982	100.627	91.7841	97.3628	95.5204	114.625	89.6189	108.537	121.287	121.076	116.761	120.265	120.885	105.553	red
107227	ENSMUSG00000036278	Macrod1	9.96029	8.50136	10.2735	8.51041	8.70835	8.39459	16.5888	12.8024	14.1833	10.2041	13.8746	8.63935	8.5122	7.99955	8.23555	8.30325	5.9737	8.04108	red
107351	ENSMUSG00000032702	Kank1	9.63012	7.96159	7.22951	13.6972	11.9045	11.7847	17.3528	13.5555	12.4466	6.81799	11.2791	4.77438	5.92562	4.188	3.03415	9.51965	5.22111	6.80811	red
107373	ENSMUSG00000024691	Fam111a	147.643	147.942	147.145	126.095	129.699	137.865	136.858	152.876	136.382	166.743	128.317	157.145	154.066	183.096	178.636	157.603	158.985	180.12	red
107589	ENSMUSG00000022836	Mylk	7.04374	8.14151	6.46851	12.8915	13.2478	14.9058	8.89466	8.39149	7.5741	13.1784	8.21153	5.9566	7.8538	9.1289	3.4676	8.46191	8.37259	10.2926	red
107684	ENSMUSG00000028337	Coro2a	1.10058	1.30444	0.815358	1.56108	1.25067	1.3991	1.52792	1.23721	0.91661	0.366066	0.802276	0.682054	0.329201	0.376449	0.270906	0.264435	0.329259	0.696894	red
107702	ENSMUSG00000038650	Rnh1	116.497	117.984	108.606	155.856	149.015	155.461	140.787	127.432	132.523	109.317	124.447	105.309	101.018	91.9477	91.8914	95.3551	103.34	118.043	red
107746	ENSMUSG00000039844	Rapgef1	142.251	145.468	142.579	154.899	160.641	153.416	163.16	147.228	155.39	115.952	155.075	135.82	124.579	119.523	115.785	134.491	146.332	125.173	red
107769	ENSMUSG00000038623	Tm6sf1	4.5124	6.0724	4.29422	7.05004	5.83645	5.86545	10.6408	8.01495	6.65749	3.88945	9.39134	2.9101	3.24498	1.97636	2.81743	6.29355	1.92852	2.09068	red
107869	ENSMUSG00000028179	Cth	6.65854	5.03784	5.65315	5.28753	4.86371	4.46635	6.38451	5.43295	5.40318	8.64832	7.50364	8.45746	7.71272	9.69357	8.88573	8.77923	9.03111	6.21844	red
107934	ENSMUSG00000023473	Celsr3	1.21064	1.61931	1.79379	1.6618	1.52859	1.34529	2.72842	1.66754	2.41213	0.960924	1.88771	1.27317	0.893546	0.61173	0.650175	0.899078	0.47037	0.696894	red
107951	ENSMUSG00000009555	Cdk9	82.3788	81.4601	78.7636	66.4718	67.6287	73.1298	67.5557	69.3912	71.8815	78.7043	69.562	84.9839	83.7112	89.1714	82.193	80.3881	91.8162	79.6067	red
108116	ENSMUSG00000025790	Slco3a1	26.5791	33.3307	32.723	37.6674	41.8742	42.7801	38.3071	41.2044	45.1069	34.9136	33.4596	33.8753	29.7222	27.1985	31.8044	31.362	28.9278	34.0942	red
108151	ENSMUSG00000040254	Sema3d	16.5088	17.7674	15.3287	23.8694	20.7981	23.2465	28.8121	18.1816	18.4287	10.1126	26.8998	12.7317	9.82901	8.98773	10.7279	9.41387	6.77333	9.6493	red
108153	ENSMUSG00000032363	Adamts7	45.4541	46.1952	47.8343	54.1342	49.2856	46.1702	62.0443	50.1338	60.7857	50.6544	53.7053	42.1509	45.4768	41.6918	49.0882	42.8384	39.7463	41.8136	red
108156	ENSMUSG00000021048	Mthfd1	186.604	177.899	182.586	152.13	157.214	159.928	148.099	154.382	152.784	151.231	163.239	206.208	180.402	208.694	200.362	205.995	212.137	166.504	red
108682	ENSMUSG00000031700	Gpt2	113.525	110.113	109.693	117.333	117.702	110.206	133.311	116.082	119.497	100.531	140.681	95.3056	97.4906	80.7013	96.2259	98.4226	80.8096	76.1222	red
108699	ENSMUSG00000056486	Chn1	47.05	43.9462	41.2028	48.0913	44.0513	47.1388	53.0951	45.6691	49.0628	39.4436	41.9071	36.3307	34.4721	31.4806	36.4098	39.4008	29.8685	33.0756	red
108735	ENSMUSG00000040848	Sft2d2	70.8776	79.5259	74.0345	96.4345	94.8655	81.901	96.0405	78.213	79.7451	56.3742	100.756	66.432	60.1027	54.8204	60.1412	70.4983	63.3118	53.9288	red
108797	ENSMUSG00000057706	Mex3b	73.5741	71.2944	75.2304	67.0761	63.4598	73.1298	59.425	66.7016	67.7809	71.6117	54.7435	72.0249	71.6718	75.2428	72.7112	85.0422	82.4559	79.0706	red
108800	ENSMUSG00000020961	Ston2	18.9301	23.4799	22.6126	30.6173	25.7545	25.7757	29.085	23.3456	20.8891	16.8848	25.6728	18.0062	18.9056	14.6815	15.55	18.8806	17.6389	13.3482	red
108811	ENSMUSG00000034795	Ccdc122	1.59585	2.02413	2.11993	2.76966	2.08445	3.33631	3.71065	3.65783	3.18401	1.41851	2.87875	1.36411	0.75246	2.21164	1.62544	1.48083	1.83444	1.92986	red
108829	ENSMUSG00000037876	Jmjd1c	198.766	220.181	227.376	198.811	207.889	229.022	184.387	221.675	211.158	286.996	192.924	231.398	276.952	284.219	288.298	254.809	249.672	276.72	red
108903	ENSMUSG00000039230	Tbcd	91.5136	94.8643	86.9715	93.5641	93.7074	94.9772	97.6775	94.5656	97.7878	76.0045	99.4822	90.3948	74.0233	77.6897	74.4992	75.3639	87.2537	80.9469	red
108907	ENSMUSG00000027306	Nusap1	81.4433	82.1798	84.1449	87.1184	83.2852	92.1252	90.0379	89.563	88.0428	75.0436	84.4277	74.2984	63.0656	66.3492	70.8149	68.8059	65.0992	64.4895	red
109019	ENSMUSG00000026107	Nabp1	24.8732	25.4591	25.6566	20.1933	22.6973	24.6995	17.5165	24.6903	20.0207	41.64	20.9064	31.8292	42.8432	51.8088	45.4039	36.8622	44.497	52.9103	red
109042	ENSMUSG00000037060	Prkcdbp	12.9319	13.7191	12.937	13.4454	12.7383	14.852	14.6243	16.2451	17.8498	11.7141	19.1602	13.7775	11.8983	8.61128	6.66429	12.5871	14.1111	10.3998	red
109161	ENSMUSG00000032307	Ube2q2	36.5394	44.0361	41.9638	35.1998	39.0486	42.0267	41.09	45.8304	42.936	45.1177	46.3904	47.5619	46.1822	46.8209	47.0835	51.5648	52.3992	45.7806	red
109202	ENSMUSG00000056735	A930024E05Rik	2.47632	1.1695	1.73943	2.51787	2.6403	3.92824	4.96573	4.30333	3.03929	2.65398	3.91699	2.1371	1.55195	1.08229	1.89634	3.01456	1.92852	1.76904	red
109242	ENSMUSG00000028438	Kif24	37.1998	43.6313	36.0388	41.5449	43.0322	43.103	42.6725	40.6665	40.9098	32.8087	39.2643	35.876	38.0463	30.4453	36.0847	32.1024	31.0444	28.3046	red
109246	ENSMUSG00000030352	Tspan9	441.389	420.93	424.693	518.178	500.035	486.402	456.083	430.656	442.53	263.064	441.204	322.066	255.883	241.586	289.165	290.614	271.545	263.64	red
109272	ENSMUSG00000020061	Mybpc1	65.5948	71.2944	54.8464	106.808	89.029	86.3136	169.762	123.882	105.941	32.8545	80.8411	23.6445	35.8829	9.64651	18.8551	49.7137	7.85518	13.241	red
109305	ENSMUSG00000049686	Orai1	15.6833	17.2276	15.4374	20.9487	22.4194	24.4304	31.9771	22.3235	26.6782	18.166	26.6639	18.9611	19.8461	14.8227	16.2544	19.7797	14.7696	17.9048	red
109620	ENSMUSG00000054889	Dsp	2.03608	1.48436	1.95686	2.97109	3.10351	2.63676	1.96446	1.72133	2.89456	1.78457	2.50121	2.00069	1.26978	1.03524	0.8669	1.26929	1.17593	2.1979	red
109674	ENSMUSG00000027889	Ampd2	86.1207	82.2248	83.4383	72.0111	75.7812	74.6365	72.4669	74.5014	80.131	92.7063	75.3667	86.8936	93.3991	102.347	96.3885	95.6196	100.236	92.7405	red
109754	ENSMUSG00000018042	Cyb5r3	174.663	162.021	160.789	181.992	178.197	177.901	201.412	195.479	201.558	155.715	189.431	173.242	163.19	152.274	151.112	168.498	168.016	171.489	red
110094	ENSMUSG00000031295	Phka2	32.2471	37.8288	36.1475	52.0192	46.46	46.7083	58.9885	45.5615	48.0979	31.1614	56.3009	32.2839	30.9449	28.2808	29.4204	30.9389	26.2467	28.519	red
110173	ENSMUSG00000028164	Manba	5.72304	7.42182	5.00086	8.10755	10.4222	9.417	12.1688	10.9197	9.55204	5.76554	8.21153	5.91113	4.89099	6.58786	5.95994	5.81756	9.21925	6.54008	red
110197	ENSMUSG00000022861	Dgkg	0.825438	1.07954	0.489215	0.956791	0.880099	0.914795	1.58249	1.07583	1.54376	0.27455	0.424734	0.409232	0.658403	0.141168	0.43345	0.423096	0.188148	0.321643	red
110208	ENSMUSG00000028961	Pgd	204.158	193.822	193.729	174.136	180.698	170.744	174.346	173.478	179.8	255.56	190.422	223.85	246.007	253.303	246.145	228.895	260.914	308.134	red
110279	ENSMUSG00000009681	Bcr	38.9607	34.995	37.126	33.6388	37.1958	35.9999	33.9961	40.8816	39.9449	43.6534	33.6484	39.3772	47.5461	48.7502	47.0835	50.1897	44.8263	42.7785	red
110326	ENSMUSG00000028950	Tas1r1	1.76094	1.25946	1.522	1.91358	1.48227	2.26008	2.18274	1.82891	1.39904	0.686374	1.17982	0.591113	0.846518	0.61173	0.8669	0.68753	0.705555	0.696894	red
110446	ENSMUSG00000032047	Acat1	88.8172	86.5429	85.4495	81.8812	87.1762	89.2194	86.8184	87.0348	79.5521	76.1876	86.0795	69.6604	70.9664	59.9025	63.9881	73.46	56.1152	61.6483	red
110784	ENSMUSG00000031618	Nr3c2	1.59585	2.51892	3.15272	4.68324	4.86371	3.39012	6.16623	4.30333	4.00414	1.23547	6.08786	2.45539	2.16332	1.12935	1.67962	1.53372	1.36407	1.66182	red
110816	ENSMUSG00000032834	Pwp2	94.7603	92.2105	103.224	86.0105	94.3559	94.4391	73.7765	83.4308	83.1221	97.877	74.3285	98.2612	102.852	113.594	105.437	108.207	119.709	105.981	red
110829	ENSMUSG00000019920	Lims1	194.253	200.659	180.901	232.903	223.082	223.318	247.686	228.453	209.373	174.614	231.055	176.197	163.566	171.049	181.182	177.277	160.302	161.679	red
110880	ENSMUSG00000001027	Scn4a	3.90708	3.5085	3.96808	7.75504	4.86371	4.08967	8.18527	6.56258	5.30669	2.69974	4.24734	1.2277	2.30441	0.376449	0.758538	3.6492	0.47037	1.07214	red
110893	ENSMUSG00000079055	Slc8a3	4.23725	2.51892	3.85936	5.03574	4.12257	5.27352	7.36674	7.15428	5.83736	1.78457	4.48331	1.63693	0.611374	0.752899	1.13781	2.4328	0.987777	2.35872	red
112407	ENSMUSG00000035105	Egln3	112.04	112.227	111.052	84.6508	90.0944	95.1386	86.8184	105.001	110.283	141.073	103.446	143.459	148.282	146.298	143.147	132.799	119.145	126.62	red
114301	ENSMUSG00000033377	Palmd	5.8331	6.43224	6.03365	8.96362	6.48494	7.42598	10.9137	10.0052	8.8284	5.2622	9.0138	6.04754	3.7623	4.28211	1.95053	8.25036	8.84296	9.43487	red
114601	ENSMUSG00000024937	Ehbp1l1	242.514	250.138	236.291	276.664	269.31	257.38	309.185	283.804	280.242	186.74	213.547	190.384	194.558	190.154	203.559	208.322	186.314	202.099	red
114874	ENSMUSG00000037697	Ddhd1	22.3419	21.1409	24.4064	20.4451	18.8063	21.7936	20.5723	24.2062	21.5162	24.618	24.1627	22.5078	26.101	27.3867	28.0659	29.6696	28.1752	28.8407	red
116873	ENSMUSG00000039156	Stim2	106.316	108.943	113.715	117.685	119.091	114.78	131.183	125.388	114.721	105.473	110.006	102.081	102.617	101.03	104.516	104.716	99.6244	100.621	red
116904	ENSMUSG00000038763	Alpk3	34.6684	37.379	31.962	54.94	50.351	40.7891	62.1535	47.4442	49.0145	34.5933	57.7167	25.8271	27.4178	20.3283	29.1495	27.5541	17.827	29.6984	red
117149	ENSMUSG00000032041	Tirap	17.3892	19.4767	19.3512	14.9562	17.8799	17.112	13.8604	16.2451	14.6658	22.2843	15.2904	18.1426	19.4229	22.5399	16.0377	19.9913	22.86	24.3913	red
117160	ENSMUSG00000034714	Ttyh2	15.2431	16.238	14.7308	22.1573	20.1496	17.5425	16.6434	16.2989	16.7402	14.0478	15.9983	10.0489	13.3562	10.7759	8.99409	10.5774	11.3359	11.0431	red
118449	ENSMUSG00000050315	Synpo2	79.6823	88.3871	76.1001	107.463	101.397	98.3673	156.284	116.889	106.568	58.8909	95.0933	47.7438	57.4691	42.0682	52.0682	67.0078	31.75	56.0195	red
121021	ENSMUSG00000032911	Cspg4	29.1655	31.4415	26.6894	53.2278	51.2774	48.2689	46.8743	36.7397	43.1772	33.9984	28.41	19.916	40.4447	33.7393	16.0918	26.0733	31.3266	36.6137	red
140481	ENSMUSG00000038886	Man2a2	165.198	168.093	160.354	180.481	180.42	178.977	204.85	196.877	207.636	152.65	179.427	160.101	167.893	150.768	159.185	165.642	146.614	145.276	red
140486	ENSMUSG00000013415	Igf2bp1	1.81596	1.52934	1.41329	1.35965	1.66756	1.56053	1.96446	1.34479	1.92971	0.915166	1.9349	1.40958	0.329201	0.658786	0.541813	0.740417	0.517407	0.643286	red
140493	ENSMUSG00000000794	Kcnn3	13.152	18.0823	15.2744	31.3223	27.8853	23.0313	40.8718	30.0695	27.0159	12.4463	30.9112	7.54806	11.381	2.11753	4.44286	18.4047	2.06963	5.46793	red
140571	ENSMUSG00000031385	Plxnb3	1.59585	1.70927	2.06557	3.12216	3.93729	1.93721	4.09263	2.20546	3.90765	2.47095	2.50121	1.77334	1.74006	0.941123	1.13781	2.48569	1.31704	2.84118	red
140709	ENSMUSG00000004415	Col26a1	11.226	11.2002	10.1104	8.1579	9.49581	6.40356	10.6408	8.60666	9.8415	7.41284	11.4678	5.72925	4.79693	3.90566	5.09304	5.60602	2.49296	2.57315	red
140780	ENSMUSG00000034663	Bmp2k	53.6535	54.5166	51.7481	49.6021	59.3372	53.8114	55.3324	54.6523	49.9794	46.1701	41.0104	42.06	46.0412	47.4797	49.0882	41.4634	45.4378	43.8507	red
170719	ENSMUSG00000022307	Oxr1	83.2592	83.6192	88.9827	72.2126	73.0946	80.3943	78.9605	88.5948	82.0125	113.389	71.5913	87.3483	96.0797	89.7361	88.8031	93.2397	94.9207	109.359	red
170738	ENSMUSG00000059742	Kcnh7	0.880468	0.899615	0.706644	1.35965	1.20435	1.8834	1.80076	0.968249	0.771882	0.228791	1.41578	0.409232	0.470288	0.329393	0.325088	0.740417	0.235185	0.214429	red
170770	ENSMUSG00000002083	Bbc3	12.1615	13.3143	13.0457	11.3808	9.49581	10.3318	12.8782	13.9858	13.315	13.2699	13.4027	16.0965	15.1433	17.0343	15.9293	13.5919	17.4507	15.4925	red
170799	ENSMUSG00000037846	Rtkn2	12.2715	10.3905	11.9042	12.1361	10.7928	10.1166	13.9695	16.0299	14.4246	5.53675	14.7241	9.86704	6.06671	7.05842	7.63956	9.7312	7.47888	5.36072	red
170829	ENSMUSG00000041779	Tram2	17.9395	19.7915	15.3287	27.5455	20.8445	22.4932	26.4657	20.7636	21.082	15.9239	19.6793	17.0059	17.0714	15.9991	16.5253	21.2077	22.2485	19.1378	red
171095	ENSMUSG00000030281	Il17rc	11.281	13.3593	10.3822	17.1215	17.4167	16.5739	19.5355	15.8685	18.6699	12.7666	17.4613	10.4582	12.4626	8.70539	8.56064	10.6832	8.88999	14.0451	red
171180	ENSMUSG00000049303	Syt12	9.96029	9.40097	8.75151	8.71184	8.05986	10.4394	10.2043	12.91	12.5913	13.0411	11.1375	13.5047	13.2151	16.0932	16.2002	11.9524	13.3115	12.276	red
171210	ENSMUSG00000021226	Acot2	4.67748	4.00328	4.62036	4.43145	5.2806	5.05828	7.80329	6.13224	7.81531	4.20976	5.33277	4.18326	4.56179	4.32917	4.49704	3.27899	4.09222	5.36072	red
171212	ENSMUSG00000020520	Galnt10	86.561	82.8545	83.547	94.1684	105.936	94.6543	99.3146	96.5559	103.963	76.3706	89.6189	80.5733	74.7287	68.8902	69.4062	74.0417	66.134	72.7986	red
171486	ENSMUSG00000035776	Cd99l2	32.082	32.4311	29.9508	36.1566	35.9451	35.5156	42.3997	35.3949	41.1027	32.6714	36.4799	28.6917	34.1429	27.3867	26.7114	31.3091	28.5515	30.5025	red
171508	ENSMUSG00000030284	Creld1	37.2548	32.9259	32.4512	44.3145	43.4028	39.659	49.6027	34.9107	39.8967	32.9002	46.8623	25.4179	29.7222	20.5165	24.0023	32.1024	20.367	24.9273	red
171543	ENSMUSG00000040093	Bmf	2.2562	2.60888	2.33736	1.76251	2.50134	3.33631	3.92893	3.11991	3.23226	1.14396	3.16191	0.636583	1.26978	0.799955	0.921081	2.27414	1.22296	1.17936	red
192166	ENSMUSG00000009614	Sardh	4.5124	2.5639	3.37015	5.48896	5.79013	4.57397	7.47588	7.96116	7.5741	6.77223	5.47435	4.22873	5.36128	2.6822	3.52178	7.2984	3.05741	4.87826	red
192231	ENSMUSG00000048878	Hexim1	93.9899	91.6707	84.9603	113.606	110.568	106.923	103.462	92.1988	96.7748	99.387	121.568	97.3063	91.565	94.6299	90.5911	94.509	80.9977	89.1488	red
192232	ENSMUSG00000042328	Hps4	11.281	12.2797	13.4262	8.40969	10.4222	11.8923	14.2969	12.1031	11.53	13.9105	12.2229	14.3686	14.8611	15.0109	16.2002	13.116	16.557	13.1874	red
192678	ENSMUSG00000025795	Rassf3	35.1637	35.1299	37.289	39.9334	36.9642	36.3765	51.1306	40.5051	39.4625	24.7095	35.7249	23.5991	22.903	21.9282	21.1307	27.607	22.8129	26.1067	red
193670	ENSMUSG00000020448	Rnf185	31.3667	33.1508	31.8533	42.552	37.0105	38.9057	37.5977	31.3605	32.1778	34.4102	35.5361	30.1922	31.133	31.6688	28.9328	32.7899	32.7378	32.6468	red
195434	ENSMUSG00000079470	Utp14b	24.7081	29.5973	30.8205	47.1849	42.5227	41.4348	29.3033	25.0131	25.1344	22.9249	25.956	18.0517	20.0342	17.5519	19.2343	18.8806	16.1807	14.8492	red
195522	ENSMUSG00000045268	Zfp691	5.39286	6.70213	7.17515	11.3304	10.4686	8.87889	8.94923	7.85357	6.94694	5.90282	9.58012	6.59319	6.63105	5.88202	5.68903	6.82241	5.22111	5.62876	red
207181	ENSMUSG00000039607	Rbms3	41.1619	40.4377	43.9206	44.0124	48.0349	41.5424	47.7474	46.6373	45.5411	33.129	31.7607	30.1922	31.086	39.8095	44.1577	40.6701	30.7622	34.523	red
207212	ENSMUSG00000032875	Arhgef17	135.592	140.475	141.927	141.958	143.595	131.623	144.17	129.692	137.492	97.5567	148.61	111.629	86.627	97.7356	106.249	118.573	91.2988	91.7219	red
207215	ENSMUSG00000047746	Fbxo40	0.275146	1.25946	0.326143	0.856076	0.602173	0.968606	1.14594	2.31304	1.06134	0.183033	0.424734	0.136411	0.141086	0	0.0541813	0.370209	0.141111	0.214429	red
207259	ENSMUSG00000044646	Zbtb7c	32.7974	32.3411	30.2226	39.9838	40.4383	38.6904	53.2588	41.9574	44.6727	15.8781	36.5271	19.5977	16.2249	12.9875	17.8798	18.4575	11.1948	11.9544	red
207521	ENSMUSG00000039982	Dtx4	83.5344	83.4842	79.3072	107.312	99.0807	87.9817	88.128	76.5454	82.9774	58.4791	119.114	85.3022	59.0681	47.7149	52.8809	68.1184	62.7003	50.1763	red
207592	ENSMUSG00000039976	Tbc1d16	18.2147	17.2276	17.3943	28.0491	24.3185	21.1479	32.1408	26.1965	29.1386	17.6627	30.9112	18.8247	18.5293	16.8932	17.0671	17.1354	14.9107	17.6904	red
207596	ENSMUSG00000032289	Thsd4	2.03608	1.57433	1.08714	2.26608	2.17709	1.99102	3.16497	4.03437	2.41213	2.28791	1.79332	0.909405	1.59898	1.27052	1.46289	2.06259	1.41111	1.82264	red
207792	ENSMUSG00000033722	BC034090	25.8637	27.5282	25.4392	46.8828	39.7898	32.9326	41.1446	27.3261	30.4411	18.1203	45.2578	19.7341	17.918	6.35258	11.1072	14.7026	11.2418	15.5461	red
207839	ENSMUSG00000037280	Galnt6	2.14614	1.66429	1.35893	2.51787	2.82558	2.31389	5.34771	2.74337	2.36389	3.52339	2.40683	0.318292	0.846518	0.235281	0.325088	0.793304	0	0.696894	red
207932	ENSMUSG00000039929	Urb1	72.0333	73.4535	76.6436	68.4861	68.0456	73.0759	59.7525	65.6258	61.9436	74.2199	58.8965	74.7985	83.9934	78.5367	76.829	81.6045	83.7259	66.9554	red
208076	ENSMUSG00000035934	Pknox2	115.506	113.172	109.204	129.116	133.266	123.013	143.733	119.848	126.347	69.7356	126.24	103.99	80.6543	87.101	93.8419	97.1004	92.0514	69.5821	red
208292	ENSMUSG00000024298	Zfp871	32.082	45.2956	41.4202	44.0124	42.3837	45.0402	39.3984	39.4292	36.9539	42.2349	47.0039	36.8764	51.1203	49.0796	55.9692	48.3387	42.3803	41.1703	red
208440	ENSMUSG00000048264	Dip2c	57.7807	62.5682	60.1734	77.0972	69.6668	69.7396	73.8311	72.027	71.6403	58.0673	69.8924	57.7927	57.7043	49.2207	51.418	60.1853	50.9881	52.6959	red
208618	ENSMUSG00000036617	Etl4	11.281	12.4147	10.7084	17.1215	14.6838	14.6367	22.3731	16.2451	16.3543	10.8447	16.1871	10.64	9.40575	7.10548	8.28973	11.9524	13.2644	12.1152	red
208666	ENSMUSG00000043670	Diras1	5.88813	4.99286	6.25108	9.4672	7.45768	4.84303	7.85786	6.13224	6.2233	3.34036	7.26767	3.45574	3.57419	3.38804	3.52178	2.69723	4.23333	3.85972	red
208777	ENSMUSG00000047793	Sned1	20.801	20.4212	21.1449	21.7041	18.5284	24.3228	19.0444	18.9884	20.5514	25.9449	23.3604	25.4633	25.0193	31.01	33.6466	24.2222	27.7518	33.2901	red
208869	ENSMUSG00000039716	Dock3	0.990526	1.03456	1.57636	1.6618	1.34331	1.3991	2.18274	1.39858	1.83322	0.777891	1.17982	0.818464	1.31681	1.12935	1.19199	0.793304	0.517407	0.857715	red
208968	ENSMUSG00000036916	Zfp280c	77.261	79.256	78.981	74.0254	83.4242	81.9548	63.5177	71.1125	68.6975	93.0724	71.3081	88.0759	87.6146	97.218	92.4874	91.9704	96.0966	81.1613	red
209683	ENSMUSG00000033209	Ttc28	44.4086	46.4201	42.9965	64.0043	59.5225	56.3406	78.0329	76.5992	73.1359	35.5084	65.1259	44.7427	41.8086	37.692	38.848	40.6701	45.3907	42.7249	red
210126	ENSMUSG00000033306	Lpp	164.758	189.189	190.25	218.148	203.303	222.457	207.578	216.888	194.128	123.822	193.065	144.686	156.888	167.238	180.315	172.94	142.569	124.905	red
210808	ENSMUSG00000044350	Lacc1	11.1709	10.7504	13.0457	12.9922	10.7928	11.408	15.2246	11.7804	12.7843	8.41953	9.0138	8.82123	5.78454	7.57604	9.80681	6.98108	7.19666	8.8988	red
211134	ENSMUSG00000036306	Lzts1	24.6531	25.5491	25.8197	38.322	34.7408	34.0088	36.8883	33.6735	32.9497	11.2565	30.864	13.7775	13.8735	9.5524	13.0577	14.9141	8.37259	10.6142	red
211329	ENSMUSG00000039697	Ncoa7	67.3558	66.7964	68.4901	74.9319	70.5006	74.2598	77.1598	65.2492	66.3336	53.5372	69.8452	56.7469	51.4024	57.2203	58.9492	57.541	49.3418	47.9784	red
211389	ENSMUSG00000049858	Suox	10.7307	10.5705	8.91458	10.8772	10.9318	10.4394	14.0787	12.2107	11.1441	13.7275	13.0252	9.04858	7.75974	6.63492	6.12248	9.51965	7.14963	10.2926	red
211586	ENSMUSG00000032411	Tfdp2	132.896	137.056	138.611	145.684	144.151	143.946	153.337	150.778	146.079	81.0379	134.499	114.994	99.748	109.641	106.9	111.063	105.269	86.5756	red
211712	ENSMUSG00000055421	Pcdh9	1.15561	1.66429	1.25022	1.35965	1.06538	2.04483	0.763958	1.45237	1.0131	1.00668	0.943854	1.27317	2.49252	2.77631	2.11307	2.16836	2.63407	2.89479	red
211770	ENSMUSG00000032501	Trib1	34.9436	35.085	34.1363	30.1137	31.8689	31.7488	30.9949	40.8278	37.3398	46.948	29.873	41.287	45.4768	52.8911	43.8326	47.2809	55.6448	57.4133	red
211948	ENSMUSG00000043702	Pde12	44.5186	43.8562	43.4858	40.3363	41.8742	46.4393	37.7614	38.1382	34.3488	42.3722	42.2375	39.6955	43.0783	44.8916	45.7832	44.7423	47.5074	44.4404	red
212632	ENSMUSG00000041025	Iffo2	50.0216	49.9736	50.2804	46.3288	51.37	49.937	37.3248	47.8207	45.5411	65.4344	44.4083	58.5202	60.3849	59.7613	54.1813	59.0218	63.9233	59.7184	red
212728	ENSMUSG00000090290	Tarbp1	38.4104	43.5863	41.692	38.4227	36.223	38.6904	28.9213	35.61	33.9628	43.1043	39.3115	41.6962	47.6401	46.8679	51.0929	49.2377	47.1781	41.3312	red
212862	ENSMUSG00000060002	Chpt1	43.7482	43.0466	41.0397	48.5446	48.4518	52.3047	57.7334	51.8551	49.2075	34.456	50.0242	33.9208	32.4969	37.9743	40.5818	38.7132	31.1855	37.0962	red
212996	ENSMUSG00000034040	Wbscr17	45.3991	42.8666	40.17	52.976	58.1792	57.5782	61.8806	63.0975	65.7065	28.1871	46.8151	47.4709	34.8953	44.5622	45.1872	41.146	44.8733	37.0962	red
213081	ENSMUSG00000037890	Wdr19	14.968	15.5184	17.3399	20.0926	22.5583	20.4483	26.0292	21.6242	20.3584	17.3881	24.6346	14.6414	16.9304	14.211	17.1755	12.6929	11.5711	17.5832	red
213391	ENSMUSG00000042129	Rassf4	1.10058	0.764672	1.03279	1.76251	1.29699	1.50672	0.873095	1.50616	0.868368	1.23547	1.3214	0.863935	0.799489	0.658786	0.650175	0.740417	0.423333	0.428858	red
213436	ENSMUSG00000047686	Zcchc5	2.6414	3.86834	1.95686	2.61859	2.13077	1.07623	4.91116	1.99029	2.12268	2.47095	5.23839	1.00035	1.26978	0.141168	0.108363	0.846191	0	0.750501	red
213649	ENSMUSG00000028919	Arhgef19	23.0572	22.4004	22.83	33.387	27.1904	24.269	39.453	30.1233	30.6341	20.9115	31.9023	21.6438	22.7619	21.7399	26.1695	21.9481	12.8881	18.5481	red
213742	ENSMUSG00000086503	Xist	812.837	920.8	911.57	953.468	810.711	968.176	875.169	995.198	861.855	1185.6	1021.91	889.489	1281.91	1202.8	1360.22	1101.95	802.922	1012.26	red
213760	ENSMUSG00000024127	Prepl	48.8109	49.2989	46.5841	55.8967	52.6207	56.3406	61.8261	58.7942	53.9353	49.0071	51.676	40.8323	45.6649	39.4331	43.0199	45.1126	38.5233	44.1187	red
213819	ENSMUSG00000015189	Casd1	30.4312	31.0367	31.6902	39.0774	34.7408	34.4393	32.7956	32.0598	31.3577	27.6838	28.646	27.7823	26.4772	27.1514	25.3026	24.6982	25.7292	24.0696	red
214489	ENSMUSG00000067722	BC003965	37.3098	33.6906	32.1795	28.8548	28.8117	30.3497	31.9771	32.3288	35.0724	37.5218	32.6573	37.8312	36.4943	37.0803	34.1884	35.1698	38.0059	38.3291	red
214791	ENSMUSG00000016262	Sertad4	103.95	97.5182	91.2114	110.887	112.606	109.668	116.122	114.038	121.668	92.0657	101.936	90.8495	81.4068	88.8891	98.1764	86.6817	96.0966	75.5862	red
215114	ENSMUSG00000039959	Hip1	228.426	237.363	227.267	295.548	284.782	260.716	361.68	290.421	307.692	172.28	291.415	207.026	186.046	190.719	196.57	196.528	174.837	161.733	red
215243	ENSMUSG00000037318	Traf3ip3	5.77807	4.99286	5.00086	8.86291	7.59665	6.40356	9.87689	6.88532	8.05652	3.02005	9.34415	2.72821	2.7747	1.36463	1.13781	4.65405	1.92852	1.28657	red
215748	ENSMUSG00000015202	Cnksr3	26.2489	27.6631	26.6894	39.9334	38.956	34.5469	41.472	34.1577	35.1689	33.2663	39.5475	23.6445	29.9573	22.3517	24.1107	22.6885	19.2381	27.2861	red
215789	ENSMUSG00000062866	Phactr2	25.4785	24.1546	25.2761	28.0994	29.9697	31.5873	27.2842	29.6392	31.2612	16.7933	29.0235	25.5088	17.8709	23.5281	20.7514	25.8617	25.6352	24.0696	red
215819	ENSMUSG00000039835	Nhsl1	19.7005	21.4558	22.7213	17.0712	17.9726	21.8474	14.7881	18.5043	16.7884	20.3167	17.7916	20.0524	23.9847	23.7163	24.4357	20.6259	23.8948	23.4263	red
215999	ENSMUSG00000009647	Mcu	52.718	49.2539	47.7256	54.386	55.122	51.5514	63.736	59.2783	57.8429	51.4323	50.9681	44.9246	44.7714	43.7622	42.6948	51.4061	35.56	50.0155	red
216001	ENSMUSG00000020111	Micu1	76.1054	67.2462	67.4573	86.1616	75.1327	73.345	95.1128	84.0763	85.9684	68.4086	71.7329	63.3855	65.1819	61.7377	56.8361	59.392	59.5489	66.0441	red
216011	ENSMUSG00000037151	Lrrc20	20.5259	20.4662	19.5142	23.1141	24.5501	22.7622	26.2474	23.1842	24.7002	16.6103	23.7851	21.5529	17.918	17.4578	18.1507	19.8855	22.6248	17.4759	red
216080	ENSMUSG00000019927	Ube2d1	112.81	105.93	109.421	114.916	114.506	113.435	110.556	108.336	96.6783	91.059	122.465	108.083	89.8249	87.0068	93.1376	90.7011	83.6318	84.8066	red
216134	ENSMUSG00000032788	Pdxk	19.6454	19.9265	17.5574	16.4669	20.196	18.9416	15.2246	18.6119	17.898	27.5007	22.5581	20.8708	28.4054	25.5515	24.0023	26.655	27.1874	26.4284	red
216156	ENSMUSG00000035754	Wdr18	107.032	108.044	104.311	96.4848	97.1815	93.7934	82.1801	89.8858	90.455	96.4127	88.2503	103.99	110.471	108.323	103.649	107.942	119.521	97.8331	red
216274	ENSMUSG00000019971	Cep290	36.9796	39.9429	43.5401	30.5166	30.6182	37.0223	30.8857	36.6859	29.5245	45.6668	35.3001	37.7858	42.3729	43.4328	43.7243	45.5357	38.7585	36.6673	red
216439	ENSMUSG00000025422	Agap2	2.2562	1.70927	2.50043	4.33074	4.4005	3.55156	5.34771	4.30333	4.34184	2.97429	5.8047	3.18292	3.52716	2.82337	3.79269	3.38476	2.1637	3.27004	red
216440	ENSMUSG00000040462	Os9	46.4447	50.4234	45.7688	53.3789	51.4627	53.2733	60.8984	56.9115	54.5624	44.7974	53.8469	50.4265	46.9347	48.7972	41.557	46.2232	54.8452	52.2134	red
216456	ENSMUSG00000044005	Gls2	4.5124	3.01371	3.805	2.76966	2.68662	3.06725	3.32868	2.20546	2.89456	5.8113	3.30349	4.50155	5.73751	5.83496	3.95523	3.96652	5.36222	4.82465	red
216459	ENSMUSG00000039824	Myl6b	19.8105	18.4421	18.264	24.0709	19.5938	21.5784	31.3223	24.7979	23.9284	10.5244	16.5646	9.09405	7.28946	4.65856	8.61482	18.0873	5.12703	7.66583	red
216558	ENSMUSG00000001891	Ugp2	46.7748	43.4064	42.0725	49.6021	46.46	46.4931	52.0037	49.9186	43.9008	43.9737	44.078	40.514	35.8829	35.8568	34.2426	39.771	39.7463	38.2219	red
216724	ENSMUSG00000020375	Rufy1	19.2052	22.4904	21.4711	27.5959	27.5147	28.1972	25.92	21.3015	21.8539	20.4997	21.7086	22.1895	18.8115	20.5635	20.2638	18.5104	21.9663	19.1914	red
216725	ENSMUSG00000036545	Adamts2	6.7686	5.93746	7.01208	12.1865	9.54213	8.9327	10.75	10.2742	10.5169	8.32801	8.96661	6.36583	6.39591	4.89384	4.38868	9.51965	6.39703	6.48647	red
216795	ENSMUSG00000000126	Wnt9a	17.3892	19.6566	14.7852	30.5166	27.0052	24.2152	35.2512	23.8297	26.1475	12.4463	32.4686	14.0503	11.0518	7.15254	11.7573	11.8467	4.93889	9.91733	red
216805	ENSMUSG00000032633	Flcn	37.585	34.5002	33.3753	55.7457	53.4545	52.5738	38.8527	40.1285	39.2695	35.7372	46.1073	37.0582	35.5067	33.6452	34.1342	37.8142	38.1	41.9208	red
216848	ENSMUSG00000018474	Chd3	119.468	126.171	119.477	154.396	144.197	135.282	135.057	102.258	112.84	68.5917	141.531	94.0779	75.199	57.1732	81.0552	81.6045	57.9026	63.7926	red
216858	ENSMUSG00000046731	Kctd11	22.672	21.9956	23.4823	18.5315	19.8254	19.9102	17.7347	20.3332	20.7926	30.8411	19.9625	29.9194	29.7692	40.9389	39.7149	40.1412	30.5741	36.024	red
216961	ENSMUSG00000020836	Coro6	32.4122	32.7909	27.5591	39.3795	32.471	35.946	44.0913	37.9231	36.4714	26.8144	40.0666	25.5088	23.1381	19.1519	24.4899	24.804	18.6267	21.4965	red
217012	ENSMUSG00000018845	Unc45b	16.894	20.6012	13.9154	35.0488	30.1087	33.0402	52.0037	35.4487	36.1337	14.3223	38.3677	6.91148	11.6631	2.2587	6.12248	20.5201	1.59926	4.23497	red
217125	ENSMUSG00000047181	Samd14	25.0933	23.255	19.3512	24.2219	23.0215	22.9775	20.354	20.387	23.1082	15.6036	21.9446	18.1426	15.8017	18.5401	17.0671	15.2843	17.5448	17.2079	red
217166	ENSMUSG00000020889	Nr1d1	18.3798	18.9369	19.786	18.2797	16.5829	17.704	20.4086	16.0299	17.9463	22.8791	21.1423	26.009	30.8038	26.9632	20.5889	21.6836	26.9052	35.2199	red
217217	ENSMUSG00000034768	Asb16	1.04556	0.854634	0.869715	1.10786	1.38963	1.3991	2.51015	0.968249	2.55686	0.366066	1.2742	0.318292	0.564345	0	0.270906	0.634643	0.094074	0.214429	red
217219	ENSMUSG00000034685	Fam171a2	39.511	44.1711	38.2675	48.8971	45.9968	44.0716	56.9695	47.3904	49.5452	28.5532	46.9567	27.3276	28.9697	18.6813	24.9234	36.7035	23.4244	17.5296	red
217265	ENSMUSG00000018800	Abca5	35.714	44.5309	45.1165	55.796	56.28	56.7711	59.3159	54.4371	48.918	48.6868	50.449	37.7858	42.1848	40.233	40.8527	43.6846	36.2185	49.4258	red
217328	ENSMUSG00000034427	Myo15b	6.93368	6.61217	6.08801	12.8411	10.4686	10.547	10.75	7.20807	10.6616	5.71979	9.43854	6.32036	5.12613	4.23505	5.36394	3.27899	5.12703	4.39579	red
217333	ENSMUSG00000020773	Trim47	28.4501	30.272	27.7765	28.7037	32.749	28.9506	28.8121	34.9645	33.1427	44.5686	34.2619	40.7413	42.1378	42.3035	40.1483	52.1994	47.4133	45.4053	red
217342	ENSMUSG00000020802	Ube2o	73.464	67.4261	69.1424	65.8172	71.1954	66.1343	67.774	73.318	73.4253	72.4354	75.1779	73.3435	84.1815	80.5131	81.001	81.6045	80.5744	76.7119	red
217344	ENSMUSG00000020806	Rhbdf2	8.19936	7.42182	7.33822	8.00683	7.45768	4.78922	8.23984	7.96116	8.73192	11.5311	11.8454	10.731	13.9675	13.5051	12.841	14.0679	15.8985	15.0636	red
217371	ENSMUSG00000025170	Rab40b	3.24672	3.68842	2.44607	4.63288	5.18795	5.54258	8.02156	5.16399	5.25845	3.66066	5.94628	1.36411	2.11629	0.847011	1.84216	3.86075	0.47037	1.34018	red
217578	ENSMUSG00000035021	Baz1a	219.402	237.363	233.519	204.904	219.284	222.134	183.841	199.782	191.234	221.653	209.677	228.079	227.76	242.104	238.668	241.376	242.946	198.776	red
217826	ENSMUSG00000045404	Kcnk13	15.3532	16.1031	13.3719	27.1427	25.4766	21.7398	29.1941	22.8614	20.4066	8.87711	19.2074	8.45746	6.58403	2.54103	5.47231	10.6303	3.57481	5.46793	red
217835	ENSMUSG00000044456	Rin3	63.944	62.6132	62.7826	84.7012	81.1544	76.0894	89.0557	72.1883	79.0697	38.3912	72.488	59.566	42.2789	47.2444	50.7137	39.6652	49.9063	35.7024	red
217869	ENSMUSG00000021282	Eif5	532.353	526.185	535.527	438.966	464.322	479.89	391.911	424.308	401.282	500.87	409.633	488.578	484.49	516.535	503.29	477.569	522.393	473.995	red
217893	ENSMUSG00000021143	Pacs2	151.33	161.211	152.744	218.551	204.183	212.501	207.524	185.204	193.212	148.211	204.392	155.372	142.45	137.31	150.841	134.756	129.963	159.964	red
217995	ENSMUSG00000050244	Heatr1	256.821	256.165	260.045	221.976	237.812	247.694	198.083	224.741	221.434	256.475	198.445	255.543	271.215	285.678	277.191	281.306	274.649	249.166	red
218100	ENSMUSG00000046351	Zfp322a	41.382	43.8562	47.7256	58.7671	58.6424	58.4392	55.6598	59.1708	51.9091	53.949	53.139	45.1065	44.16	41.4565	46.1624	55.5313	42.1452	41.492	red
218203	ENSMUSG00000038175	Mylip	4.67748	5.53263	3.53322	9.16505	7.92089	7.74885	9.87689	8.28391	9.11786	4.11825	9.72169	6.04754	4.56179	4.188	3.30506	8.30325	8.88999	7.98747	red
218343	ENSMUSG00000033991	Ttc37	63.6138	70.6197	75.1216	64.5582	66.7023	68.0715	61.0621	62.5058	58.5183	89.8235	62.0112	68.2054	87.8027	77.9721	77.9668	81.6045	74.7418	80.4108	red
218442	ENSMUSG00000021703	Serinc5	44.7938	44.5309	38.05	61.5871	58.8277	55.7487	67.3375	51.6399	52.681	35.8287	66.117	33.0114	37.1057	30.9159	33.0506	47.5454	31.0915	38.3291	red
218454	ENSMUSG00000045312	Lhfpl2	30.101	32.2062	28.7006	35.1998	32.9342	31.4259	35.2512	31.7908	33.0945	27.3635	28.9763	19.143	23.3733	22.9634	26.007	26.2848	18.7207	25.5706	red
218543	ENSMUSG00000032621	Srek1	112.315	119.739	119.314	113.254	112.56	122.098	106.845	108.713	106.279	127.117	123.692	125.452	121.099	128.51	138.054	129.943	111.995	116.488	red
218885	ENSMUSG00000021906	Oxnad1	37.1447	40.3027	40.4961	32.833	34.7871	34.6546	37.1065	34.4266	32.4673	45.7583	38.5564	38.1041	46.6525	41.9741	39.6065	46.0116	39.9815	45.995	red
218952	ENSMUSG00000037712	Fermt2	180.771	175.83	177.422	187.43	187.183	196.681	206.16	188.97	197.409	173.607	182.258	172.196	150.398	170.202	153.821	186.268	178.411	151.28	red
219134	ENSMUSG00000044461	Shisa2	42.0974	44.8458	40.931	48.8467	51.1384	49.1837	51.7309	55.5129	52.3433	36.1948	46.4848	43.1967	29.9103	41.7388	46.0541	37.444	28.6926	36.6673	red
223254	ENSMUSG00000025555	Farp1	57.1754	56.046	51.2045	59.1196	64.9884	64.1432	70.3387	73.1566	70.2413	62.7346	61.7752	53.7913	56.2464	48.1385	51.8515	52.1994	54.3748	57.2525	red
223453	ENSMUSG00000039168	Dap	90.0278	91.2209	84.5798	112.398	113.996	104.394	135.93	120.977	134.163	80.9007	115.056	87.2574	88.9314	84.5599	91.5121	83.1912	79.1633	100.674	red
223626	ENSMUSG00000056665	Them6	15.2981	15.2934	14.3503	20.4955	19.8254	18.4573	23.3553	21.1939	24.0248	18.6694	26.8054	20.0978	19.4699	13.7875	13.4911	14.5439	16.7452	17.5296	red
223658	ENSMUSG00000022558	Mroh1	25.4235	25.774	24.8412	42.9549	42.1985	37.5066	46.8743	45.4539	45.4928	32.9002	33.2237	26.8729	28.6875	24.4221	27.0364	24.1164	28.3633	38.5972	red
223666	ENSMUSG00000033697	Arhgap39	24.9833	25.5491	25.4392	31.1209	32.5637	29.112	32.6865	26.0889	25.3274	19.7676	27.9853	22.1895	25.7718	22.8693	23.7314	24.6453	21.7311	20.5316	red
223669	ENSMUSG00000033669	Zfp7	23.1123	20.3763	23.428	17.6251	19.7791	19.3183	19.8083	21.3015	20.7443	29.1938	23.03	25.0996	27.1356	26.3044	27.7408	27.8185	25.7763	24.016	red
223697	ENSMUSG00000042524	Sun2	69.8871	70.125	72.2951	89.3341	84.7675	78.8338	88.892	83.0542	92.1435	57.1979	77.0185	76.39	60.8552	64.6552	61.7124	64.7865	76.9055	60.5761	red
223752	ENSMUSG00000035900	Gramd4	25.7537	25.0093	27.8852	25.8334	27.5147	23.5156	23.2462	25.9276	28.9938	32.0308	29.3539	32.102	34.4721	33.2687	32.5629	31.2033	36.1244	37.3642	red
223753	ENSMUSG00000035891	Cerk	35.9891	33.1958	36.4737	44.2138	43.5881	38.4752	38.7436	36.3631	36.2785	28.0498	43.7004	33.6025	30.0514	32.5629	29.8539	31.7322	38.6174	33.5045	red
223775	ENSMUSG00000035828	Pim3	130.749	134.447	140.568	101.42	119.323	107.139	94.84	118.933	125.962	142.766	99.6238	160.646	147.482	157.073	145.91	151.997	184.667	127.371	red
224090	ENSMUSG00000022537	Tmem44	6.38339	7.28688	6.41415	11.3304	9.31053	8.55602	9.54948	8.60666	9.88974	5.30796	8.16433	6.18395	4.27962	5.22323	4.55123	7.03396	7.71407	4.39579	red
224454	ENSMUSG00000034265	Zdhhc14	1.15561	1.79923	1.68507	1.76251	2.77926	2.09865	4.25634	4.08816	2.2674	2.47095	3.16191	1.54599	2.39847	1.9293	2.05889	1.53372	1.97555	1.82264	red
224902	ENSMUSG00000042625	Safb2	108.242	97.6981	98.3865	107.161	99.4976	102.834	92.8209	92.6291	95.5204	110.598	102.078	113.357	120.253	119.946	109.338	119.683	106.539	103.944	red
224938	ENSMUSG00000024083	Pja2	115.011	129.544	123.336	145.936	132.015	130.547	163.76	141.579	135.079	116.775	147.005	99.2615	106.379	93.83	110.476	118.255	89.2292	106.089	red
225115	ENSMUSG00000024236	Svil	69.667	74.1732	73.5453	87.0176	87.1298	80.6095	92.3844	93.0595	85.9202	67.9968	86.1267	62.8853	66.7808	62.9611	74.12	77.0034	67.9685	74.3532	red
225152	ENSMUSG00000036855	Gjd4	1.48579	0.944595	1.35893	0.755361	0.880099	0.269057	1.58249	1.291	1.15782	0.366066	0.849468	0.0909405	0.141086	0	0.379269	1.37506	0.094074	0.268036	red
225288	ENSMUSG00000034295	Fhod3	10.8958	10.9303	8.80587	11.3808	9.21788	8.82508	13.151	11.5652	10.3722	7.09253	7.69241	6.45677	5.92562	4.6115	4.98468	7.40417	3.76296	5.36072	red
225358	ENSMUSG00000036501	Fam13b	71.9232	79.0761	78.0569	87.5716	89.7701	94.9234	79.1788	83.8073	77.0918	66.5783	74.5173	70.3879	67.2041	72.7018	76.0163	65.6327	66.6044	65.6152	red
225638	ENSMUSG00000032845	Alpk2	6.54848	7.06197	7.55565	12.6397	11.3023	8.87889	17.7347	14.3086	12.2054	10.0668	10.2408	6.00207	6.58403	6.77609	12.1908	4.81271	3.99815	10.9895	red
225724	ENSMUSG00000024558	Mapk4	2.03608	3.64344	3.4245	4.98539	4.21521	5.43496	3.9835	3.33508	4.39008	1.0982	2.5956	2.31898	2.06927	1.64697	2.38398	2.59146	2.49296	1.60822	red
225870	ENSMUSG00000024883	Rin1	117.047	109.483	109.475	86.3126	92.2252	87.3898	90.1471	102.096	100.2	130.503	115.575	134.637	131.398	146.439	139.571	129.044	145.909	141.041	red
226040	ENSMUSG00000048572	Tmem252	1.59585	1.93417	1.08714	3.82716	2.08445	2.20627	6.00253	3.60404	3.9559	2.01336	3.2563	0.772994	1.12869	1.12935	0.270906	2.96167	1.31704	1.17936	red
226041	ENSMUSG00000041731	Pgm5	19.1502	22.7153	16.0897	32.0273	29.1359	30.8878	64.3362	39.1065	40.8133	17.5254	33.9787	6.45677	11.2399	2.07047	5.03886	21.7894	2.02259	6.11122	red
226049	ENSMUSG00000048138	Dmrt2	9.7952	11.3801	6.03365	12.9922	13.2478	11.8385	18.2804	14.0396	11.7712	6.08585	13.0724	6.04754	7.94786	4.89384	5.2014	6.92819	4.42148	5.68236	red
226090	ENSMUSG00000046324	Ermp1	35.2737	35.04	37.887	29.3584	33.1195	29.1658	31.9225	33.9963	33.4804	44.3398	35.4417	39.5136	45.1006	35.2921	38.5229	41.622	44.0737	48.8898	red
226178	ENSMUSG00000047731	Wbp1l	62.183	63.2879	60.6626	68.2343	61.607	63.1208	78.4694	64.2272	68.1669	62.5516	75.0364	60.0207	60.1968	53.7852	51.8515	56.589	59.5959	57.6277	red
226250	ENSMUSG00000025083	Afap1l2	2.42129	2.65386	2.33736	5.33789	3.5204	4.57397	4.09263	1.45237	2.70159	2.88277	3.02033	1.6824	1.78709	1.59991	0.595994	1.69238	1.6463	2.51954	red
226251	ENSMUSG00000025085	Ablim1	68.6765	75.0278	67.1311	116.024	116.358	119.192	148.099	120.655	112.116	77.4688	108.638	58.2928	60.1968	35.6686	37.7643	62.7768	49.9063	63.6317	red
226438	ENSMUSG00000051985	Igfn1	0.935497	1.43938	0.652286	1.10786	0.324247	0.914795	2.23731	1.99029	1.25431	0.27455	0.51912	0.136411	0.37623	0.0470562	0.108363	0.528869	0	0.214429	red
226641	ENSMUSG00000026663	Atf6	168.224	181.137	171.823	201.178	206.916	209.649	232.789	216.188	205.851	159.239	194.575	168.376	156.606	154.203	159.943	156.916	152.118	148.76	red
226646	ENSMUSG00000013593	Ndufs2	233.269	240.152	225.745	260.499	241.101	238.439	256.799	240.072	259.497	214.835	224.684	222.486	216.379	205.447	202.15	205.995	205.787	208.103	red
226841	ENSMUSG00000037568	Vash2	116.882	121.358	120.673	173.381	146.606	156.86	173.473	141.418	147.96	91.8369	157.907	85.4841	82.6766	59.3378	84.5769	85.9413	51.8818	73.9779	red
226849	ENSMUSG00000026626	Ppp2r5a	78.1965	78.6263	78.22	72.3636	76.0128	82.6006	77.76	80.4722	83.508	89.4575	78.3871	87.9394	82.0652	91.3831	87.286	100.062	91.6751	90.2745	red
226999	ENSMUSG00000026062	Slc9a2	13.097	15.3834	12.0129	17.7762	14.5911	18.3497	19.3172	16.0299	15.0035	7.59588	9.29696	8.41199	10.5344	7.34076	7.85628	10.1543	8.79592	9.05962	red
227325	ENSMUSG00000036766	Dner	8.19936	9.89576	8.80587	15.0569	13.2015	12.5919	13.8058	11.0273	11.7712	5.67403	9.39134	5.68378	6.06671	4.09389	5.14722	6.98108	4.42148	6.43286	red
227399	ENSMUSG00000040648	Ppip5k2	106.041	108.089	118.39	105.499	108.669	107.946	93.4758	100.052	98.7045	118.011	105.24	111.948	109.953	120.652	118.765	105.509	106.821	106.089	red
227449	ENSMUSG00000038866	Zcchc2	43.9684	40.8875	44.0293	43.7102	42.569	41.1119	39.7804	42.7643	42.9842	53.1254	44.7859	51.4268	57.6573	60.7966	57.3238	54.1562	55.2685	61.3266	red
227620	ENSMUSG00000026956	Uap1l1	8.36444	8.36641	7.93615	20.6465	19.6864	16.6277	13.2601	14.1472	13.7974	11.3023	9.91046	9.50328	8.65329	7.90544	8.669	9.99563	11.9004	17.3151	red
227622	ENSMUSG00000047617	BC029214	4.62246	4.13823	4.07679	6.09325	5.09531	4.2511	5.56598	5.54053	3.66644	3.20308	4.86085	4.18326	2.86875	2.16458	1.95053	4.33673	2.1637	2.73397	red
227659	ENSMUSG00000036067	Slc2a6	0.990526	1.30444	0.97843	1.61144	1.80652	0.860983	3.21954	2.42062	3.56996	1.46427	1.9349	0.636583	0.423259	0.329393	0.325088	1.16351	0.047037	0.911322	red
227721	ENSMUSG00000051373	Plpp7	9.18988	6.79209	7.50129	12.4886	12.0435	10.6547	19.6992	14.0396	14.3281	6.3604	13.6387	4.63796	5.31425	3.10571	3.68433	4.97137	2.77518	4.18136	red
227753	ENSMUSG00000026879	Gsn	24.2679	28.068	21.2537	61.0332	52.6207	48.0536	108.482	89.7244	94.1214	45.3922	57.5751	29.1464	43.1254	31.3865	36.0847	33.6361	19.7555	71.6728	red
228003	ENSMUSG00000075307	Klhl41	50.6819	56.046	44.0293	90.0894	69.0646	71.9459	115.03	73.2104	78.3461	42.967	90.4684	20.689	31.1801	5.50557	15.0082	60.1324	3.19852	15.5461	red
228026	ENSMUSG00000006494	Pdk1	7.1538	7.15194	6.84901	9.8197	8.10618	7.42598	14.1878	13.7706	12.5913	7.77891	9.10819	6.04754	6.537	4.65856	4.87631	11.1591	4.56259	6.11122	red
228071	ENSMUSG00000042272	Sestd1	75.0599	81.595	81.9163	67.7811	72.6314	78.1342	75.359	76.5992	78.1531	87.7644	74.1397	80.164	86.8151	91.336	88.5322	81.1286	85.6544	87.8086	red
228357	ENSMUSG00000027253	Lrp4	258.913	273.168	254.337	326.769	313.454	307.586	316.224	280.631	293.171	183.628	277.493	207.117	197.568	177.402	194.511	201.922	169.521	151.494	red
228368	ENSMUSG00000049922	Slc35c1	15.5733	18.4421	20.1122	13.8987	15.9344	14.9058	17.4619	18.0202	16.3543	20.7285	17.0838	22.0985	25.1604	19.8577	18.0965	20.8903	22.3426	21.0676	red
228413	ENSMUSG00000027171	Prrg4	22.672	26.8535	27.1786	26.6391	32.0078	28.251	18.5533	26.2503	22.6258	23.0164	26.0976	29.2374	25.0663	46.8209	45.4039	36.9151	36.1715	56.7164	red
228790	ENSMUSG00000042548	Asxl1	166.959	170.567	165.681	180.078	179.123	184.358	190.116	176.275	177.099	142.4	173.763	146.505	157.781	142.768	154.146	149.194	145.062	129.944	red
228829	ENSMUSG00000038116	Phf20	68.1262	70.4848	66.9681	73.1693	69.8521	69.8473	79.8882	73.8021	76.0304	66.258	66.3057	60.2481	55.9172	58.1144	60.0328	53.5745	59.5489	61.005	red
228836	ENSMUSG00000061689	Dlgap4	130.584	128.375	119.586	157.921	149.154	139.156	172.655	153.575	150.758	105.29	161.635	114.403	102.711	96.9828	105.437	121.799	92.8981	96.761	red
228889	ENSMUSG00000017999	Ddx27	151.385	149.471	155.788	128.965	128.263	133.991	118.577	129.1	129.29	146.793	119.633	156.69	159.475	163.05	157.451	156.545	171.121	149.832	red
229534	ENSMUSG00000042613	Pbxip1	109.288	112.452	105.399	130.526	134.285	132.968	164.797	153.36	156.885	116.272	148.091	116.313	109.436	107.335	102.89	109.952	95.4851	126.513	red
229542	ENSMUSG00000042390	Gatad2b	92.9444	99.4074	98.8214	104.995	106.816	112.251	102.698	98.1697	104.59	93.713	101.228	101.535	95.3273	99.1473	103.378	91.7588	88.1474	87.8086	red
229665	ENSMUSG00000070385	Ampd1	0.550292	0.989576	0.434858	1.00715	1.1117	0.591926	2.67385	1.82891	1.59201	0.869407	1.03824	0.454702	0.940575	0.0941123	0.0541813	1.53372	0.282222	0.536072	red
229675	ENSMUSG00000044098	Rsbn1	20.9661	24.4245	24.8412	22.963	23.9943	22.9775	18.8807	20.387	23.4942	33.5408	23.7851	26.0999	34.0958	33.6922	33.7549	30.4629	28.5985	32.6468	red
230082	ENSMUSG00000028430	Nol6	138.674	132.108	135.567	117.131	123.723	116.825	119.014	132.058	130.931	124.691	116.236	143.322	145.366	150.721	138.379	132.852	166.088	141.737	red
230088	ENSMUSG00000036002	Fam214b	28.0649	26.8085	25.4935	37.6674	34.4628	34.0088	41.854	32.0598	37.967	24.3892	35.9608	19.1884	18.8115	15.7638	16.9587	21.525	14.3933	23.6944	red
230099	ENSMUSG00000028463	Car9	0.825438	1.07954	1.03279	1.30929	1.52859	1.29147	2.78299	1.55996	2.07443	0.960924	1.3214	0.727524	1.12869	1.08229	0.812719	0.475982	0.799629	0.804108	red
230125	ENSMUSG00000045973	Slc25a51	81.6634	83.934	78.2744	85.4566	88.2879	90.2956	87.2004	81.1177	85.8237	62.277	84.7581	75.6625	65.6051	67.2433	64.3673	68.9117	70.8377	68.7244	red
230126	ENSMUSG00000044813	Shb	69.1717	66.5265	62.4564	64.6589	70.9638	74.5289	69.0291	67.1319	68.6975	56.786	76.0274	63.7947	48.4396	51.5736	54.2354	64.5221	63.4529	50.6588	red
230603	ENSMUSG00000028555	Ttc39a	1.04556	1.12452	0.869715	2.31644	1.01906	1.13004	0.654821	1.34479	1.0131	0.594858	1.17982	0.454702	0.423259	0.847011	0.379269	0.158661	0.188148	0.536072	red
230738	ENSMUSG00000042677	Zc3h12a	14.0875	13.8091	13.1001	7.75504	11.8119	12.9147	12.1142	14.5775	13.2185	15.5121	9.48573	13.5501	17.3066	18.3048	17.7173	15.6545	12.2296	16.4038	red
230779	ENSMUSG00000023232	Serinc2	107.912	103.771	101.92	131.08	128.495	113.542	152.519	128.239	133.536	97.1448	127.373	101.444	96.1738	87.9009	98.7182	95.3551	89.2762	92.0972	red
230815	ENSMUSG00000037306	Man1c1	6.93368	10.3905	5.21829	12.8411	11.3023	10.278	17.1891	13.9858	12.5913	9.56348	17.7444	8.8667	8.84141	7.67015	6.33921	9.46676	7.76111	10.6142	red
230848	ENSMUSG00000060862	Zbtb40	43.308	40.1678	43.1053	51.6667	50.4436	50.3675	39.7258	37.2776	38.4011	43.1043	38.7452	43.2877	47.9693	48.6561	52.0682	55.214	51.1292	48.997	red
230971	ENSMUSG00000057751	Megf6	15.7384	17.8573	14.9482	32.4805	28.858	26.7443	27.1205	22.2697	23.4459	7.18405	23.5963	8.91217	6.34888	4.42328	9.37336	13.2746	3.48074	5.89679	red
230972	ENSMUSG00000029032	Arhgef16	2.36626	2.15907	1.63072	1.91358	1.66756	3.39012	2.45558	2.25925	2.21916	0.869407	1.41578	0.363762	0.658403	0.376449	0.541813	1.90393	0.658518	0.96493	red
230996	ENSMUSG00000059939	9430015G10Rik	58.2209	55.0564	51.4763	52.2207	50.8142	51.9819	50.203	54.0068	49.3522	56.8776	52.2423	54.7007	59.9617	63.6199	63.8797	53.4687	53.4811	51.4629	red
231148	ENSMUSG00000029095	Ablim2	1.87099	1.34942	1.08714	2.3668	1.85284	1.72197	2.61929	2.09787	2.12268	0.686374	1.51017	0.636583	0.611374	0.235281	0.162544	0.68753	0.282222	0.268036	red
231238	ENSMUSG00000029189	Sel1l3	5.94316	7.37684	6.46851	11.3304	9.72741	9.79368	11.2411	11.0273	8.92489	5.21644	10.052	2.72821	3.90339	1.03524	1.40871	5.60602	0.893703	0.857715	red
231440	ENSMUSG00000034981	Parm1	19.4253	20.4662	19.025	19.438	21.4466	18.9954	30.2855	20.0105	22.5776	16.7018	21.4255	8.54841	13.2621	8.75245	8.77736	11.5294	6.30296	13.8843	red
231470	ENSMUSG00000034687	Fras1	16.7289	18.4871	16.0897	24.4737	24.0406	19.8564	39.5621	31.5219	31.8884	18.6694	27.4661	13.6865	18.2472	15.0109	19.8845	12.5871	11.2418	31.6819	red
231532	ENSMUSG00000057315	Arhgap24	40.5015	41.7421	41.5289	56.0478	55.3999	56.6096	54.5139	50.7793	49.4005	35.5542	54.6019	38.0131	33.3434	37.739	38.4145	40.4585	30.9504	35.756	red
231633	ENSMUSG00000054675	Tmem119	93.1645	92.5703	87.5694	137.879	133.821	122.367	156.83	134.963	147.574	99.0209	115.103	83.1196	98.2431	84.7011	96.6052	67.8539	47.4603	108.876	red
231807	ENSMUSG00000036948	BC037034	16.6739	17.1826	17.9379	14.2512	16.1197	13.991	14.4606	14.3086	16.8367	21.9182	17.7916	19.143	21.21	20.2812	20.6972	17.6642	22.4837	20.0491	red
231861	ENSMUSG00000039477	Tnrc18	126.072	136.292	132.849	180.28	170.508	159.605	167.58	157.717	165.279	129.999	165.599	133.728	149.034	129.075	134.749	136.819	141.064	143.882	red
231915	ENSMUSG00000041264	Uspl1	69.3368	71.5194	67.4573	76.3419	74.7158	70.0625	59.5887	64.7113	69.4694	83.9665	64.6068	74.6167	84.6518	81.0778	83.3308	75.2581	77.0466	76.2294	red
232227	ENSMUSG00000034312	Iqsec1	53.2133	50.3784	47.6169	67.5293	60.0784	60.3764	65.4821	56.6963	61.1234	46.9938	63.8989	47.7438	49.6624	38.1625	40.6359	48.1271	39.7463	46.7991	red
232232	ENSMUSG00000034245	Hdac11	2.20117	2.69884	2.01122	5.0861	3.752	3.39012	6.76649	4.14195	4.00414	3.02005	6.79575	1.45505	2.11629	1.12935	2.11307	1.6395	0.752592	1.34018	red
232288	ENSMUSG00000030064	Frmd4b	7.37392	10.1656	6.14236	13.1936	10.3759	6.99549	22.8096	15.7071	11.9159	10.2499	20.8592	7.82088	5.59642	5.64674	4.11778	11.1591	9.59555	7.29058	red
232341	ENSMUSG00000045962	Wnk1	596.187	641.065	636.958	617.785	641.454	670.544	702.623	720.485	682.778	747.279	643.897	664.639	790.036	809.931	864.624	785.794	658.753	739.779	red
232440	ENSMUSG00000060032	H2afj	4.95263	6.83707	4.78343	4.83431	3.01087	3.65918	5.56598	5.21779	5.78912	6.22313	5.75751	7.54806	5.54939	7.24665	8.83154	8.46191	8.79592	7.29058	red
232664	ENSMUSG00000029769	Ccdc136	4.45737	5.75753	5.54443	6.44575	6.06805	6.29594	9.11293	8.87561	9.69677	4.85038	8.77784	4.63796	5.12613	4.09389	5.79739	5.23581	3.52778	6.32565	red
232670	ENSMUSG00000001763	Tspan33	22.8371	21.4108	19.786	30.8187	32.1931	28.3048	35.7423	30.0695	31.5024	12.9496	28.6932	17.0059	13.3091	11.0111	14.7373	14.7026	12.5589	9.91733	red
232969	ENSMUSG00000064264	Zfp428	20.5809	20.961	19.6229	17.8769	18.3894	16.2511	14.4061	16.5678	16.3543	22.7876	19.9153	23.9173	22.7619	22.1635	22.5936	19.7797	24.13	20.5852	red
232984	ENSMUSG00000059479	B3gnt8	4.29228	5.17278	3.53322	8.00683	5.88277	6.40356	7.58501	4.84124	7.38113	3.24884	7.55083	3.09198	3.57419	2.21164	3.63014	2.64435	2.06963	3.32365	red
233071	ENSMUSG00000036882	Arhgap33	6.98871	5.71255	5.87058	6.04289	5.23428	5.86545	7.53045	5.21779	5.21021	3.79794	5.56874	4.18326	5.07911	5.03501	4.49704	3.06744	4.04518	2.57315	red
233115	ENSMUSG00000043671	Dpy19l3	48.2606	47.5896	47.5082	62.5439	57.2991	54.3496	60.4618	54.3295	55.479	41.1367	56.9144	38.6042	40.915	35.198	38.848	44.425	35.0426	38.9188	red
233246	ENSMUSG00000055489	Ano5	32.3022	33.8255	34.3537	58.8678	52.0648	52.8428	69.3565	56.8039	54.6107	43.9737	64.8899	22.0985	29.6751	22.0693	29.4746	29.0878	17.5448	41.4384	red
233315	ENSMUSG00000030522	Mtmr10	66.1451	59.2846	63.8154	48.4942	58.874	58.8159	52.4403	63.9044	67.2503	77.1485	50.3074	74.4803	75.4341	82.913	72.0611	76.2101	79.9629	87.7014	red
233328	ENSMUSG00000015133	Lrrk1	160.575	171.017	167.529	153.137	159.808	154.224	167.089	179.072	193.55	152.924	152.951	173.833	187.174	204.365	193.427	178.652	180.528	169.881	red
233490	ENSMUSG00000051451	Crebzf	99.768	107.189	95.2882	98.3481	114.274	108.107	125.453	117.965	125.383	105.793	102.786	100.671	92.1293	102.394	99.6935	115.717	119.568	104.48	red
233552	ENSMUSG00000035314	Gdpd5	5.66801	6.25232	7.61001	5.18682	7.64297	6.78024	5.56598	6.93912	6.70573	12.5835	4.20015	7.59353	14.3438	13.8345	12.8951	11.5822	15.4752	14.0451	red
233651	ENSMUSG00000036862	Dchs1	18.3247	19.7016	20.1122	13.7979	13.1088	14.852	21.3908	20.387	20.7443	11.1193	13.0724	10.6855	12.8389	13.5522	13.7079	16.9767	15.7574	13.241	red
233726	ENSMUSG00000066232	Ipo7	665.028	693.288	716.428	553.831	604.906	636.159	529.096	612.202	575.342	722.478	577.167	739.71	732.285	785.744	767.423	788.862	745.207	695.446	red
233789	ENSMUSG00000030655	Smg1	223.474	248.204	261.676	256.621	257.082	285.9	221.548	258.038	236.341	279.08	275.841	240.719	320.783	299.23	331.86	298.124	233.209	271.199	red
233977	ENSMUSG00000037519	Ppfia1	107.967	103.681	103.116	97.9956	102.462	100.735	107.609	106.991	108.835	119.429	113.215	104.445	122.04	121.875	120.337	114.077	121.214	114.398	red
234072	ENSMUSG00000031448	Adprhl1	1.37573	1.21448	1.08714	1.05751	0.880099	1.93721	1.85533	1.34479	1.83322	0.777891	1.22701	0.0909405	0.37623	0.0941123	0.325088	2.27414	0.047037	0.589679	red
234214	ENSMUSG00000031626	Sorbs2	18.6549	21.8157	18.1009	27.898	27.2831	23.5694	44.8007	32.006	30.0552	14.5054	18.6883	7.50259	10.2523	5.88202	5.85158	21.4721	6.11481	9.6493	red
234344	ENSMUSG00000014907	Naf1	40.9417	42.1469	46.6928	34.797	35.9451	40.5738	35.5241	39.483	36.1337	46.7192	36.3384	49.4716	48.4396	52.5147	47.7879	48.9733	55.0803	48.1393	red
234353	ENSMUSG00000030465	Psd3	28.0099	35.5798	30.3857	37.4659	35.2966	37.1837	43.7639	39.2141	39.7519	22.4673	38.5564	22.9625	25.7247	19.0107	22.2143	21.3134	14.5815	20.478	red
234515	ENSMUSG00000037940	Inpp4b	10.7307	14.6637	12.8827	20.7473	17.5093	15.9282	27.2842	22.5387	18.6699	8.83135	22.2749	5.91113	7.8538	4.188	5.95994	14.9141	4.3274	7.02254	red
234593	ENSMUSG00000036564	Ndrg4	7.31889	7.19692	5.27265	10.4743	9.49581	9.73987	14.5698	9.57491	11.723	7.87043	9.53292	6.09301	6.81917	5.64674	6.39339	6.39932	5.26815	10.3462	red
234663	ENSMUSG00000035770	Dync1li2	130.309	130.804	132.142	143.922	136.925	142.6	146.516	135.017	128.76	127.757	129.402	121.496	121.993	118.817	117.79	116.827	118.063	111.396	red
234915	ENSMUSG00000040729	Cep126	7.92421	6.65715	5.65315	6.79825	6.34598	6.34975	5.07487	5.80949	5.69263	7.82467	6.60698	7.27524	12.2275	10.07	10.0235	8.56768	7.38481	10.239	red
235041	ENSMUSG00000032194	Kank2	284.281	290.261	289.235	343.639	333.975	318.349	357.914	328.29	325.541	224.033	340.306	277.005	250.475	233.069	242.19	242.064	236.502	233.781	red
235047	ENSMUSG00000057982	Zfp809	20.746	18.667	17.3943	17.6755	19.1769	18.9954	15.3883	14.7927	15.3412	17.2051	17.5085	19.0066	21.6332	22.8222	22.106	21.8952	21.4489	20.9068	red
235048	ENSMUSG00000062794	Zfp599	3.63193	3.5085	4.83779	3.0718	3.56672	4.73541	2.18274	2.04408	2.02619	4.48431	3.44507	3.3648	3.71527	5.3644	4.11778	3.6492	3.62185	3.7525	red
235130	ENSMUSG00000033453	Adamts15	1.59585	2.15907	1.08714	1.91358	1.57491	0.75336	3.27411	1.291	2.17092	0.686374	3.02033	0.454702	0.517316	0	0.0541813	0.68753	0.094074	0.268036	red
235323	ENSMUSG00000032267	Usp28	57.1203	52.8973	51.8024	56.7025	57.2991	53.7038	68.156	58.9018	57.3605	44.8431	57.7167	45.6976	44.7714	40.5624	45.7832	52.411	40.0755	37.257	red
235431	ENSMUSG00000041729	Coro2b	12.4916	12.5946	12.3391	14.5533	12.3214	13.8295	16.1523	14.3086	15.2447	7.64163	12.4589	8.91217	7.43054	8.18777	8.39809	9.83697	6.20889	6.59369	red
235439	ENSMUSG00000038664	Herc1	185.393	209.43	212.591	236.428	234.014	237.739	226.077	232.165	215.886	182.484	231.433	186.292	209.137	198.106	212.391	196.951	174.084	170.31	red
235527	ENSMUSG00000032377	Plscr4	1.76094	2.65386	2.6635	3.92788	2.8719	2.63676	4.42004	3.873	3.9559	2.15064	3.02033	2.9101	1.74006	1.27052	2.00471	1.85104	4.3274	3.002	red
235542	ENSMUSG00000043154	Ppp2r3a	48.4808	49.7487	48.6497	53.1271	52.1575	44.7711	53.7499	57.0729	52.8257	40.3588	51.2984	42.06	39.6923	39.1037	40.5818	46.5405	36.4066	36.1313	red
235587	ENSMUSG00000023249	Parp3	27.0194	31.3516	28.755	41.9477	40.3456	41.7039	48.8933	41.5809	42.1158	28.965	43.1813	27.2821	29.7692	28.9866	31.5335	33.3188	24.177	35.6488	red
235627	ENSMUSG00000056724	Nbeal2	8.41947	7.37684	7.28386	6.94933	7.78193	7.37217	7.31217	7.79978	8.34598	10.7074	10.6184	9.09405	11.6631	11.4346	10.8363	10.7889	11.9004	10.0782	red
236573	ENSMUSG00000029298	Gbp9	31.2016	34.995	31.7446	84.8523	71.4733	68.0715	106.736	87.25	86.2579	48.9614	84.3333	55.5646	42.6081	34.2569	47.842	33.0014	32.5026	67.9203	red
237175	ENSMUSG00000031298	Adgrg2	2.58637	2.69884	2.77222	3.87752	3.38143	3.55156	4.31091	3.38887	3.37699	1.37275	3.82261	1.86428	1.74006	1.9293	1.7338	1.58661	2.1637	2.30511	red
237360	ENSMUSG00000059901	Adamts14	172.241	160.401	165.953	135.663	158.788	161.811	146.735	182.676	193.26	192.322	140.257	173.969	210.595	202.624	192.939	194.359	207.245	189.769	red
237412	ENSMUSG00000073427	Gm4924	4.34731	4.678	3.64193	2.61859	2.82558	2.52914	4.03807	4.78745	3.90765	5.71979	4.5305	5.22908	5.40831	3.76449	6.33921	5.07715	4.09222	5.14629	red
237611	ENSMUSG00000040287	Stac3	61.7428	56.3608	52.5091	69.0904	67.2581	61.5065	74.9771	71.489	64.9346	38.437	62.0584	42.2873	31.3212	35.1039	41.7737	38.4488	29.9626	45.3517	red
237781	ENSMUSG00000018599	Mief2	17.8845	16.5529	13.698	18.884	17.2314	17.3811	20.0812	20.8173	19.876	11.8056	17.5557	13.5047	13.1681	13.1287	12.2991	15.3372	12.2296	14.0451	red
237979	ENSMUSG00000041592	Sdk2	1.37573	1.57433	2.01122	2.26608	1.57491	1.45291	2.01903	2.15166	1.88146	0.640616	2.17086	1.63693	0.75246	0.564674	0.379269	1.6395	0.893703	0.321643	red
237988	ENSMUSG00000050910	Cdr2l	35.1637	35.2199	33.7558	29.9627	32.3321	31.3721	28.5939	30.8764	31.5024	38.2539	34.545	39.5136	43.2194	37.3626	37.7643	37.4968	42.3333	40.4198	red
238024	ENSMUSG00000039253	Fn3krp	13.8674	13.6292	14.5677	18.9848	19.1306	15.2825	16.316	17.0519	16.1613	15.2375	20.1041	14.9597	12.5567	10.8229	12.1366	15.4959	10.9126	11.5255	red
238161	ENSMUSG00000061603	Akap6	38.5205	44.4859	36.9629	57.055	51.7869	58.6545	77.0507	64.0658	53.4046	22.7419	62.6719	21.5529	21.304	11.9993	20.5889	33.5832	12.3707	19.2986	red
238257	ENSMUSG00000034435	Tmem30b	6.2183	6.34228	6.35979	5.84146	5.32692	5.32733	10.4226	8.28391	7.33288	3.2946	3.82261	2.45539	1.92818	2.77631	2.70906	2.0097	2.54	3.27004	red
238317	ENSMUSG00000042507	Elmsan1	78.9119	81.9099	79.1441	86.1616	85.1844	81.3091	91.3476	82.3549	80.5652	68.6832	88.6279	73.4799	76.939	72.6077	72.9821	67.378	69.85	68.4028	red
238384	ENSMUSG00000041771	Slc24a4	0.550292	0.899615	0.869715	1.35965	1.01906	1.45291	3.9835	1.99029	2.50862	0.457583	0.896661	0.181881	0.282173	0.0470562	0	1.11063	0.141111	0.37525	red
238455	ENSMUSG00000041886	Macc1	4.45737	5.44267	5.16393	4.93503	5.2806	5.70401	6.11167	6.72395	5.69263	7.68739	8.4003	9.41234	10.3934	13.8816	16.6336	10.2601	12.2767	9.75651	red
238564	ENSMUSG00000044951	Mylk4	73.0788	77.1869	70.6644	66.3711	64.0157	62.2598	86.2727	77.5137	70.6755	37.5676	61.7752	36.2398	37.2938	30.0218	41.8279	48.1271	24.3652	24.7129	red
238871	ENSMUSG00000021699	Pde4d	31.972	35.7147	31.1467	37.1134	34.9261	32.7174	53.6954	47.498	43.7078	38.5285	35.9136	27.8278	39.1279	29.9748	31.8586	27.7656	24.3181	32.4324	red
239017	ENSMUSG00000021913	Ogdhl	13.262	13.4043	13.8067	17.9272	15.7028	16.3049	17.6256	19.3112	18.9594	10.982	19.7737	13.7775	10.5815	13.0346	11.5406	13.1688	12.2296	12.5441	red
239027	ENSMUSG00000063506	Arhgap22	104.335	91.4458	100.67	81.2265	93.5221	93.04	85.2905	102.85	105.555	125.012	87.0705	123.815	136.148	144.557	143.526	133.857	121.826	135.144	red
239188	ENSMUSG00000022012	Enox1	7.04374	6.61217	7.50129	9.31612	6.90183	7.5336	10.8046	10.8659	10.4687	4.48431	8.35311	4.59249	4.65585	3.05865	3.19669	4.97137	3.05741	3.80611	red
239528	ENSMUSG00000036698	Ago2	356.039	415.532	423.66	465.403	438.892	441.684	470.325	431.516	408.422	330.741	476.599	328.977	372.421	341.157	370.221	393.637	292.711	295.912	red
239559	ENSMUSG00000047878	A4galt	2.69643	2.38398	2.01122	4.07895	3.42776	3.98205	5.23857	3.8192	3.56996	1.92185	2.83156	2.18257	2.4455	1.9293	2.27561	1.37506	1.83444	2.14429	red
239796	ENSMUSG00000051065	Mb21d2	14.1975	15.7882	14.2416	12.2369	9.63477	11.408	9.1675	10.7583	10.5651	21.4149	13.9218	12.959	17.918	17.0814	14.4664	13.9093	16.4159	23.1583	red
240174	ENSMUSG00000024251	Thada	75.7752	77.8616	76.3175	67.6804	67.8603	71.5154	64.9365	70.3594	69.2282	77.3773	62.6719	75.0714	87.6616	82.113	85.3355	82.1863	82.8792	72.0481	red
240396	ENSMUSG00000037253	Mex3c	100.703	93.335	98.3322	93.262	97.3205	95.6768	76.7232	81.0102	88.3805	102.361	88.2031	99.0342	97.3966	104.606	90.6452	113.813	105.739	97.1363	red
240427	ENSMUSG00000024548	Setbp1	9.18988	8.59132	8.86022	11.2801	11.8119	12.4304	15.7703	13.7169	13.4597	6.17737	12.1757	7.72994	6.25482	4.47034	7.47701	7.93304	7.05555	9.00601	red
240672	ENSMUSG00000034765	Dusp5	69.612	63.8726	74.8499	34.6963	44.2829	49.076	30.5038	50.3489	40.958	105.107	40.6801	92.8502	92.7877	117.735	113.889	77.3736	106.21	99.8166	red
240752	ENSMUSG00000026447	Pik3c2b	37.0347	36.0296	36.6911	51.6667	46.7379	42.511	41.4175	42.2264	40.4273	29.9717	45.9185	33.648	28.5465	30.7747	34.7302	33.1601	26.3407	28.1438	red
240869	ENSMUSG00000043467	Zbtb37	24.7632	32.8809	35.8214	31.7252	29.5528	33.2017	28.5393	28.402	25.1344	33.4036	27.419	27.0093	39.269	34.351	39.3356	36.4391	28.1752	31.3602	red
240892	ENSMUSG00000026564	Dusp27	92.9994	91.9406	89.1458	120.908	109.04	111.982	125.235	104.087	107.05	52.3932	104.815	62.3852	54.8355	47.1973	60.7372	63.6759	41.5337	48.6753	red
240913	ENSMUSG00000006403	Adamts4	81.9936	80.2456	74.9042	109.628	105.751	100.143	101.224	83.3232	88.5735	70.9253	113.168	67.5233	74.6346	62.2082	72.6571	66.8491	44.4029	65.6688	red
241035	ENSMUSG00000043760	Pkhd1	2.20117	3.5085	3.58758	2.76966	2.45501	3.44393	3.00126	3.92679	2.74983	1.41851	1.84051	0.318292	0.987604	0.376449	0.43345	4.01941	0.188148	0.482465	red
241113	ENSMUSG00000006542	Prkag3	11.226	11.2002	9.02329	15.8122	11.0707	10.7085	19.8083	14.2548	14.3763	7.18405	18.5467	5.36549	5.59642	3.15276	3.84687	8.56768	2.96333	2.73397	red
241303	ENSMUSG00000050592	Fam78a	2.20117	3.59846	2.17429	6.09325	5.46588	5.38114	14.0787	7.85357	7.04343	1.73881	5.28558	1.18223	1.22275	0.705842	0.812719	2.11548	0.423333	1.12575	red
241494	ENSMUSG00000027016	Zfp385b	9.41	10.8853	10.7084	11.6829	11.9971	12.4304	14.2424	12.7486	14.5693	7.41284	10.2408	10.5946	7.05431	7.76427	8.61482	8.88501	7.94925	7.88026	red
241589	ENSMUSG00000068373	D430041D05Rik	5.39286	5.48765	4.83779	10.8268	9.2642	9.95512	10.368	11.4038	10.4204	3.34036	7.31487	2.63727	3.80933	3.24688	4.3345	5.02426	1.92852	3.48447	red
241627	ENSMUSG00000027242	Wdr76	37.5299	37.5139	38.2131	36.8616	37.1031	37.2913	27.1751	31.3605	30.1034	36.2863	30.6281	38.1041	39.5982	41.08	35.5971	37.8142	37.7707	34.1478	red
241694	ENSMUSG00000037110	Ralgapa2	22.4519	21.6357	18.4814	19.2869	25.1523	20.9327	21.6637	21.7856	22.2399	26.9516	23.5492	23.4626	29.0638	29.4101	29.3662	26.9723	28.5044	24.8201	red
241950	ENSMUSG00000051444	Bbs12	17.8845	16.8228	15.5462	12.539	10.2833	12.5919	11.6231	13.1789	14.1351	16.2442	13.0724	19.825	17.0244	20.6577	20.6972	16.9767	18.2974	17.4223	red
242202	ENSMUSG00000053965	Pde5a	48.6458	53.2122	48.1605	52.3214	54.1956	60.4841	54.241	58.2025	53.0187	37.9336	45.8713	41.7872	36.3062	40.7977	43.941	42.1509	40.2166	47.2816	red
242425	ENSMUSG00000039809	Gabbr2	8.63959	9.35599	11.7955	17.9272	18.7137	17.4349	16.5888	15.0079	16.4025	5.44524	5.71031	5.41096	4.13853	3.90566	3.95523	6.45221	4.75074	2.68036	red
242466	ENSMUSG00000060206	Zfp462	67.851	77.1419	84.7972	64.7597	72.4461	75.4975	72.1395	84.9369	81.6748	79.6652	70.5059	79.3456	84.981	91.336	97.8513	93.5041	80.057	87.0581	red
242481	ENSMUSG00000090053	Palm2	9.41	11.56	12.2304	11.4311	10.4686	12.7533	12.1142	9.19836	9.06962	7.4586	12.8836	6.77507	5.92562	6.77609	9.42754	7.72149	4.56259	5.14629	red
242506	ENSMUSG00000049122	Frmd3	0.770409	1.12452	0.434858	1.05751	1.34331	0.968606	1.74619	1.9365	0.868368	0.228791	0.660698	0.454702	0.235144	0.423505	0.379269	1.05774	0.188148	0.268036	red
242642	ENSMUSG00000043155	Hpdl	9.41	7.37684	6.63158	5.58967	6.80919	7.96409	4.74746	5.16399	4.53481	8.46528	5.00242	7.639	8.70032	9.22301	7.36865	6.39932	7.43185	7.23697	red
242702	ENSMUSG00000037139	Myom3	44.6287	49.119	43.0509	75.1333	69.5279	59.7845	115.903	75.1469	79.3109	34.7305	75.3195	16.051	21.3511	7.81132	20.7514	33.4245	4.79778	20.9068	red
242785	ENSMUSG00000073700	Klhl21	83.3143	82.1798	82.8947	72.1118	82.7757	79.4257	73.8857	82.7853	82.5432	93.2554	68.4294	89.5764	101.864	107.523	99.3684	93.5041	105.786	117.4	red
243197	ENSMUSG00000029490	Mfsd7a	2.53134	2.47394	2.06557	4.33074	4.21521	5.00446	4.09263	3.33508	3.13577	2.42519	4.24734	1.54599	2.25738	0.705842	1.13781	1.90393	0.658518	1.76904	red
243312	ENSMUSG00000048988	Elfn1	1.3207	1.75425	1.08714	3.12216	1.57491	1.66815	3.32868	3.92679	2.65335	1.0982	1.74613	1.45505	1.22275	1.22346	1.95053	1.42795	1.12889	1.66182	red
243362	ENSMUSG00000016128	Stard13	50.902	57.5753	53.3788	67.8315	63.3208	59.6769	78.1966	57.3956	59.3385	43.2873	65.645	42.4237	43.3135	35.8568	36.0305	49.0262	40.64	41.9208	red
243547	ENSMUSG00000030098	Grip2	1.76094	1.70927	2.17429	2.7193	2.82558	2.58295	4.42004	3.92679	2.46038	1.46427	2.50121	1.00035	1.08166	0.282337	0.704356	2.48569	0.235185	0.268036	red
243574	ENSMUSG00000030031	Kbtbd8	8.25438	8.36641	10.9258	9.01398	10.8854	9.30938	5.07487	7.20807	7.33288	10.5702	9.24977	10.5491	9.68792	11.8111	11.5948	10.313	11.8063	10.239	red
243905	ENSMUSG00000074221	Zfp568	337.934	367.268	364.248	410.262	396.369	382.223	386.508	341.469	351.689	248.468	374.049	297.83	265.665	262.997	294.313	283.897	242.711	229.975	red
243912	ENSMUSG00000036854	Hspb6	12.8768	13.2693	11.6324	13.2944	13.2478	13.3991	15.2792	14.5775	15.8718	8.32801	12.8364	10.8674	8.79438	8.28188	10.4028	8.30325	10.16	9.11322	red
243931	ENSMUSG00000021217	Tshz3	33.7329	31.8014	33.5384	43.0556	38.5854	33.7398	51.6218	43.9477	46.7471	44.1567	46.9095	33.4206	37.9992	32.8923	33.5382	30.886	26.2467	37.5786	red
243937	ENSMUSG00000043456	Zfp536	1.65088	2.29402	2.22865	3.82716	3.42776	2.90582	2.01903	2.25925	1.39904	1.87609	1.51017	0.636583	2.02224	0.894067	0.812719	1.37506	1.59926	1.55461	red
244058	ENSMUSG00000070509	Rgma	18.875	21.8606	15.4374	22.963	23.7164	21.3631	30.2855	26.6806	24.8932	15.4205	28.2684	16.824	17.1655	13.8816	12.6242	17.1883	17.9211	12.5977	red
244091	ENSMUSG00000038663	Fsd2	1.10058	0.944595	0.543572	1.56108	1.29699	1.29147	1.96446	2.15166	0.771882	0.686374	0.991046	0.227351	0.517316	0.0941123	0.162544	1.42795	0.047037	0.107214	red
244152	ENSMUSG00000049580	Tsku	15.7934	14.7987	13.3175	10.424	13.2941	13.2914	11.1865	14.0934	14.1351	16.0154	16.5174	16.824	17.6828	19.0107	18.0424	18.5104	19.6144	23.2655	red
244416	ENSMUSG00000046794	Ppp1r3b	1.65088	0.764672	0.597929	1.10786	0.833778	1.18385	1.58249	1.45237	1.15782	0.228791	0.755083	0.318292	0.423259	0.235281	0.43345	0.68753	1.03481	0.857715	red
244418	ENSMUSG00000050271	D8Ertd82e	14.3626	13.7191	14.2959	11.4815	13.3405	9.79368	12.769	12.1569	13.315	15.0545	12.8364	13.9139	12.1804	14.6815	13.0577	17.1354	18.4855	15.5461	red
244653	ENSMUSG00000059854	Hydin	1.26567	1.07954	0.652286	1.41001	1.38963	1.13004	0.927664	0.968249	1.06134	0.777891	0.755083	0.772994	0.470288	0.470562	0.758538	0.423096	0.329259	0.750501	red
244654	ENSMUSG00000033763	Mtss1l	154.632	145.333	140.622	223.234	191.398	169.022	228.533	185.204	198.229	102.865	191.225	119.587	105.109	82.96	94.1128	128.251	83.3025	90.6498	red
244810	ENSMUSG00000038112	AW551984	8.41947	7.60174	7.77308	8.46005	6.57759	5.86545	7.20304	5.91708	8.49071	4.164	5.75751	3.04651	2.30441	1.64697	1.89634	2.37991	1.6463	4.07415	red
244867	ENSMUSG00000053199	Arhgap20	3.85205	4.54305	4.72908	6.64718	6.34598	6.02688	8.45811	6.61637	6.41627	4.53007	5.144	4.36514	4.46773	3.10571	3.08833	5.50024	4.18629	4.61022	red
244923	ENSMUSG00000044938	Klhl31	30.9264	29.6873	27.8852	46.077	40.0677	37.5066	43.4911	32.1674	34.204	17.0221	40.3497	16.1419	16.8833	10.2582	16.6336	20.8375	9.36037	12.008	red
245532	ENSMUSG00000031220	Awat2	2.6414	2.38398	1.522	2.76966	2.91822	1.8834	6.49365	3.71162	4.39008	1.46427	3.49226	1.36411	1.64601	0.705842	1.13781	2.4328	0.658518	0.750501	red
245631	ENSMUSG00000042515	Mum1l1	119.799	125.226	127.196	142.209	128.448	143.192	137.785	131.467	127.216	83.7377	123.456	83.4379	76.892	78.6308	87.9904	87.5808	67.7333	68.6708	red
245670	ENSMUSG00000041658	Rragb	8.03427	7.4668	7.71872	5.48896	6.48494	5.91926	4.69289	5.05641	5.16196	7.77891	5.09681	7.77541	9.45278	8.56422	8.56064	7.56283	10.6774	9.7029	red
245683	ENSMUSG00000047485	Klhl34	0.880468	1.43938	1.57636	2.46751	1.57491	1.77578	2.29187	2.31304	1.10958	1.55578	1.65174	0.772994	0.799489	0.470562	0.43345	1.00485	0.423333	0.589679	red
245684	ENSMUSG00000025658	Cnksr2	2.2562	2.51892	1.9025	2.87037	3.10351	3.82061	3.1104	2.63579	2.12268	1.69306	1.2742	1.40958	2.06927	1.08229	1.67962	2.16836	1.12889	0.96493	red
245828	ENSMUSG00000049299	Trappc1	25.0933	22.6703	22.2321	26.2362	23.2532	26.9595	29.3578	24.7441	24.1213	21.7809	24.6818	21.1891	20.8808	18.1166	17.9882	19.9384	22.8129	20.8532	red
245877	ENSMUSG00000028849	Map7d1	373.263	378.423	362.834	446.268	426.756	401.541	472.617	429.096	440.407	334.676	415.154	345.619	348.436	340.64	349.198	344.135	312.373	318.856	red
245886	ENSMUSG00000034867	Ankrd27	61.0274	61.8035	66.3701	51.9689	56.5116	51.6052	54.241	58.2025	57.9394	57.2436	54.8851	61.2484	65.0878	68.5138	64.6924	66.7962	66.2751	56.1267	red
259097	ENSMUSG00000070423	Olfr558	0.220117	0.224904	0.0543572	1.10786	1.38963	1.3991	0.545685	0.430333	0.144728	0.411825	0.51912	0.454702	0.188115	0.423505	0.162544	0.317322	0.423333	0.160822	red
264064	ENSMUSG00000029635	Cdk8	127.723	112.137	106.54	96.8877	98.5711	102.027	100.079	112.155	104.976	123.593	105.9	111.993	108.072	114.394	127.163	127.881	128.834	111.289	red
268291	ENSMUSG00000063760	Rnf217	72.1983	73.0037	63.0543	77.9533	74.0673	72.8069	87.4732	83.8073	78.4908	61.8652	79.9444	55.3828	55.541	56.5145	61.0081	63.0412	58.6081	61.6483	red
268451	ENSMUSG00000017639	Rab11fip4	0.935497	1.21448	1.63072	2.21573	1.52859	2.09865	1.74619	1.23721	1.30255	0.549099	1.60455	1.04582	0.846518	0.988179	0.8669	0.951965	0.846666	0.536072	red
268480	ENSMUSG00000038020	Rapgefl1	4.56743	4.9029	4.23986	7.20111	6.11437	5.05828	5.89339	4.67987	4.53481	3.38611	9.91046	4.59249	2.63361	2.58809	3.57596	3.49054	1.83444	3.002	red
268859	ENSMUSG00000008658	Rbfox1	2.80649	2.29402	2.11993	2.82002	3.42776	2.85201	6.71192	4.19574	4.67954	1.41851	3.63384	0.909405	1.50492	0.894067	2.92579	2.75012	0.423333	1.34018	red
268880	ENSMUSG00000047434	Xxylt1	31.8069	31.3066	32.4512	25.5816	29.8307	29.2734	32.5228	31.1991	31.9366	33.5866	36.4328	37.6948	35.7889	34.3039	33.7007	36.016	39.417	35.2735	red
268970	ENSMUSG00000024043	Arhgap28	71.0978	73.3636	66.805	76.6944	70.6396	82.2239	81.1433	75.2007	73.4253	54.3608	71.7801	54.3824	52.4841	50.4442	52.5558	68.4357	51.2703	46.1558	red
269023	ENSMUSG00000052713	Zfp608	16.2887	16.373	17.3943	19.0351	15.1007	18.0806	19.3172	15.3844	17.0297	10.7532	18.3108	15.4599	11.381	9.83474	10.0777	14.0679	11.5711	8.09469	red
269037	ENSMUSG00000052928	Ctif	43.363	45.4305	44.0837	55.1414	57.5307	44.1792	57.8971	59.4935	55.6238	41.9146	54.6491	38.2859	39.8804	34.9157	36.1389	40.8287	36.2185	38.9188	red
269152	ENSMUSG00000026494	Kif26b	6.27333	7.06197	7.50129	11.129	10.0517	10.7085	15.7157	11.8342	12.6878	4.62159	10.8543	3.77403	4.32665	2.82337	4.11778	7.08685	2.44592	4.61022	red
269233	ENSMUSG00000050530	Fam171a1	46.995	50.0186	48.1605	42.9549	47.7107	48.6455	44.6916	52.8771	51.8126	54.1778	45.3994	54.6098	55.4469	55.6674	52.7725	58.3343	64.1585	63.3637	red
269470	ENSMUSG00000033285	Wdr3	94.6503	91.086	96.7558	80.874	83.1926	92.1252	69.7385	78.0516	77.4777	103.551	74.2813	95.7603	98.8074	105.547	104.082	100.485	103.199	97.7259	red
269529	ENSMUSG00000048232	Fbxo10	31.2566	33.7805	31.962	41.7967	40.4383	38.4752	35.4695	33.4046	32.612	20.3624	38.6508	26.782	25.0193	20.7518	22.9187	23.1116	21.3548	19.9419	red
269536	ENSMUSG00000028345	Tex10	94.21	90.6811	90.3417	77.1979	80.5986	85.614	72.1395	82.9466	78.8767	94.9942	82.3984	99.3979	91.7531	95.1946	103.703	94.4032	101.647	87.3797	red
269604	ENSMUSG00000047875	Gpr157	3.30175	3.10367	2.33736	4.33074	2.40869	2.7982	5.23857	2.74337	3.85941	2.10488	3.35068	1.95522	2.16332	1.5058	1.62544	3.17322	1.59926	2.03707	red
269855	ENSMUSG00000035279	Ssc5d	29.1655	30.8568	30.277	47.2353	39.9287	37.1299	46.6015	38.73	44.9621	26.8144	49.4579	23.7355	27.841	23.7163	28.7161	22.5827	15.4281	27.2861	red
269941	ENSMUSG00000032640	Chsy1	73.354	68.4157	64.2502	51.2639	58.0402	57.363	51.7309	57.9873	57.8912	64.5192	59.6516	65.75	67.2981	70.2078	72.0611	69.705	65.1933	66.2585	red
270190	ENSMUSG00000032537	Ephb1	1.15561	1.66429	1.57636	2.51787	2.73294	2.58295	4.03807	3.01233	2.9428	2.88277	2.50121	1.31864	1.36383	1.41168	0.595994	1.79816	0.752592	1.28657	red
270210	ENSMUSG00000013419	Zfp651	12.2715	12.0998	11.3607	12.6901	14.5448	11.5156	16.9162	15.5458	15.0035	9.92955	11.9397	8.27558	11.428	8.89361	9.91517	11.6351	10.0189	10.507	red
270685	ENSMUSG00000040675	Mthfd1l	172.352	181.407	181.988	146.691	149.385	152.609	136.53	145.13	149.07	177.679	155.547	180.517	183.318	176.837	161.298	158.767	191.111	166.182	red
277010	ENSMUSG00000044345	Marveld1	20.9661	15.4284	18.1009	15.1576	15.0543	17.9192	17.1345	19.2574	18.7181	27.6838	17.5085	19.8705	25.1604	20.7988	20.4805	25.28	26.7641	28.4654	red
277360	ENSMUSG00000039621	Prex1	48.4808	53.4821	47.5082	56.35	64.6641	61.7755	73.4491	62.8824	69.7589	51.0663	59.8875	50.6993	46.6055	48.3267	51.7973	42.0451	45.0615	52.8031	red
277978	ENSMUSG00000043251	Exoc3l	6.2183	5.71255	5.49008	11.3304	10.7002	9.95512	13.8604	8.49907	7.62234	5.21644	15.5264	6.00207	6.16077	4.37622	4.49704	7.2984	5.83259	5.73597	red
278097	ENSMUSG00000050394	Armcx6	13.6472	12.6396	12.5565	15.9633	14.1742	14.0986	16.6434	18.2891	16.2578	8.28225	14.3466	12.4588	9.92307	8.18777	7.53119	8.88501	8.98407	8.63076	red
280411	ENSMUSG00000049288	Lix1l	36.2643	38.0087	35.9845	44.0628	41.3647	41.4348	52.1129	49.1117	48.2426	38.9861	45.4937	41.0596	35.977	35.8568	38.1978	35.6987	35.4189	40.7951	red
286940	ENSMUSG00000025278	Flnb	420.753	441.621	439.043	371.436	411.701	394.492	389.946	443.081	435.004	455.753	396.607	469.571	542.289	623.682	588.354	595.19	607.483	581.102	red
319387	ENSMUSG00000037605	Adgrl3	9.52006	8.72626	9.7843	11.5822	12.7846	10.278	14.2424	14.1472	14.4246	6.45192	8.44749	4.54702	5.69048	3.67038	3.30506	5.60602	4.7037	4.39579	red
319520	ENSMUSG00000031530	Dusp4	104.886	109.033	119.803	81.1258	103.852	104.071	77.1052	110.488	112.695	148.852	91.365	154.963	153.878	187.284	182.374	164.584	173.472	179.959	red
319582	ENSMUSG00000039620	6430573F11Rik	1.54082	1.3944	1.19586	1.96394	2.45501	1.99102	1.80076	1.12962	1.15782	0.732133	1.08543	0.591113	0.75246	0.517618	0.379269	0.317322	0.376296	0.428858	red
319604	ENSMUSG00000029461	Fam168a	67.0256	67.561	66.7506	78.054	72.6314	69.632	89.9834	85.0983	80.4687	74.1742	82.5872	63.431	75.6693	61.6906	70.544	70.9743	58.514	66.6338	red
319713	ENSMUSG00000032735	Ablim3	16.4537	19.1168	12.7196	23.7687	20.8908	16.4663	35.6332	26.842	24.9414	12.0802	22.8885	7.50259	7.24243	2.6822	2.87161	19.5682	4.37444	5.52154	red
319801	ENSMUSG00000038028	Tigar	32.2471	27.4832	27.3417	24.4234	26.0787	25.5066	20.5177	21.1401	19.2488	25.3959	22.0862	27.4186	25.0663	30.3042	27.9033	26.0204	28.7396	24.8201	red
319822	ENSMUSG00000018809	Smyd4	61.4676	54.0668	55.1726	55.5946	58.5035	58.7621	55.387	66.8092	65.3205	77.1942	52.903	69.8423	71.4837	85.3128	80.5133	65.0509	71.0259	83.0912	red
319885	ENSMUSG00000035649	Zcchc7	37.0897	38.7734	36.7998	30.7684	31.0351	35.3003	35.8515	36.6321	34.7829	39.0776	35.4889	40.8323	40.821	44.0916	45.6206	38.7132	35.6541	39.0797	red
319939	ENSMUSG00000020422	Tns3	501.646	512.285	519.655	442.189	462.515	483.926	417.667	474.603	469.787	529.927	427.094	520.452	586.778	623.729	578.981	570.914	562.186	552.101	red
319955	ENSMUSG00000054051	Ercc6	61.6327	63.3778	63.1087	60.4289	56.7896	58.0626	58.3882	64.5499	59.6279	67.9053	57.3863	62.6125	73.4119	72.6077	76.5039	61.9835	63.7351	62.2916	red
319974	ENSMUSG00000029673	Auts2	108.738	120.818	110.834	136.821	142.437	129.094	143.297	140.073	144.101	100.394	139.549	107.855	97.6787	105.876	108.796	94.6676	98.7777	104.052	red
320078	ENSMUSG00000038463	Olfml2b	127.778	133.728	121.869	223.083	198.069	174.833	241.902	169.39	168.946	93.8503	244.411	111.22	99.1366	44.8916	64.4757	83.5085	58.6552	57.5205	red
320165	ENSMUSG00000065954	Tacc1	93.8799	92.0755	94.038	108.268	102.045	91.4256	107.773	93.9739	92.8671	75.5927	91.0819	76.2536	71.3897	69.7372	71.9527	74.3061	74.7418	79.0706	red
320183	ENSMUSG00000051236	Msrb3	33.953	38.1886	39.2459	43.8613	46.3673	45.7397	55.0596	50.9406	49.111	37.2015	39.2643	40.9687	34.284	39.6213	33.2131	36.7035	39.2759	38.9188	red
320365	ENSMUSG00000056602	Fry	10.1254	11.2902	8.20794	17.8769	16.3513	12.1076	19.3172	14.9541	13.4115	5.07917	13.3555	6.4113	5.64345	5.03501	5.25558	7.93304	7.66703	6.00401	red
320472	ENSMUSG00000046442	Ppm1e	8.74965	8.00657	8.53408	13.7476	14.4522	15.7129	14.4061	11.619	12.3984	7.00102	11.0431	8.00276	8.88843	8.7995	10.5112	8.56768	6.72629	8.73797	red
320502	ENSMUSG00000044086	Lmod3	29.2756	31.7114	25.8197	48.8467	38.6781	41.1658	71.9212	53.1461	50.6065	24.4807	50.3546	13.05	16.0368	4.188	8.72318	27.8714	2.44592	10.6142	red
320508	ENSMUSG00000028532	Cachd1	44.7938	39.8529	41.692	36.8113	36.3157	37.2913	36.5063	42.1188	41.1027	40.4046	32.8461	42.2419	49.5213	47.9502	46.0541	45.9059	46.9429	45.1373	red
320615	ENSMUSG00000034973	Dopey1	32.1921	34.0054	35.5496	35.0488	32.0541	37.5604	31.5406	31.6833	31.213	38.0709	38.462	36.1488	41.6675	38.7272	39.6607	39.2421	34.8544	42.5641	red
320678	ENSMUSG00000038271	Iffo1	119.028	121.448	100.941	177.057	159.159	150.511	211.562	153.683	164.749	94.9484	181.22	90.0311	89.1195	64.4669	84.306	100.75	60.7718	71.4048	red
320709	ENSMUSG00000063296	Tmem117	2.20117	1.52934	2.39172	1.61144	1.57491	2.3677	4.42004	3.28129	3.23226	0.869407	1.60455	0.454702	0.37623	0.470562	0.975263	2.22125	0.564444	0.750501	red
320736	ENSMUSG00000050666	Vstm4	10.8958	12.0998	9.67558	14.7547	11.9045	12.3766	15.8794	13.932	14.8587	7.13829	18.122	10.0944	6.77214	5.83496	8.669	7.72149	6.11481	4.77104	red
320790	ENSMUSG00000041235	Chd7	108.958	126.666	126.272	150.619	141.789	143.461	140.514	141.149	131.075	121.854	139.69	121.042	124.297	116.464	127.055	119.683	114.441	118.043	red
320878	ENSMUSG00000038244	Mical2	381.518	402.847	410.506	439.57	440.281	418.115	458.702	432.323	427.719	266.451	393.965	362.17	358.641	369.438	375.801	359.684	349.767	292.535	red
327900	ENSMUSG00000044949	Ubtd2	19.2052	24.5145	23.0475	25.3801	22.2804	24.3228	21.3363	22.2159	23.0117	15.8781	20.1041	20.2797	14.8141	17.6461	17.0129	19.3566	16.8392	15.1708	red
327987	ENSMUSG00000034297	Med13	112.205	123.382	128.283	122.671	122.102	132.376	107.172	123.721	106.472	145.557	120.436	121.86	142.262	154.532	155.067	147.713	120.979	127.585	red
328162	ENSMUSG00000060950	Trmt61a	36.8696	36.2095	34.4625	28.5023	32.0541	34.9774	25.92	28.9399	26.8229	38.5285	23.6907	36.74	36.7295	36.2332	31.2084	40.7229	43.18	34.2014	red
328329	ENSMUSG00000034751	Mast4	121.339	129.275	129.261	92.3052	108.252	111.444	103.571	130.014	124.514	150.041	111.658	157.418	174.1	203.565	197.274	180.873	178.129	189.501	red
328967	ENSMUSG00000045094	Arhgef37	2.42129	3.14865	2.6635	4.3811	3.84464	2.52914	4.31091	3.11991	2.99104	3.06581	2.40683	2.54633	1.97521	1.08229	1.7338	2.06259	2.49296	2.2515	red
329154	ENSMUSG00000052331	Ankrd44	14.7478	14.9336	16.0354	18.4308	14.5911	17.2735	19.2081	14.201	13.7492	11.3938	15.7624	12.5953	10.3934	10.3053	10.7279	10.2601	9.83074	8.73797	red
329738	ENSMUSG00000049565	Aknad1	0.605322	2.02413	1.08714	2.51787	2.36237	1.93721	4.1472	1.99029	2.2674	1.23547	1.98209	0.318292	0.423259	0.235281	0.216725	1.6395	0.047037	0.750501	red
329828	ENSMUSG00000046312	AI464131	22.2868	20.7361	17.4487	31.1712	28.9506	29.0044	29.9581	20.8173	23.5907	12.309	29.5898	13.1864	11.7102	8.51717	9.91517	12.8515	9.59555	10.1318	red
329934	ENSMUSG00000052135	Foxo6	4.45737	3.23861	4.34858	8.25862	7.82825	5.48877	10.6954	7.15428	8.29774	2.69974	7.59802	2.86463	2.86875	0.61173	1.67962	3.54342	0.705555	0.911322	red
329977	ENSMUSG00000051435	Fhad1	0.495263	1.03456	0.815358	1.81287	1.25067	0.914795	1.47335	1.72133	1.68849	0.777891	1.17982	0.863935	0.564345	0.376449	0.704356	0.581756	0.094074	0.160822	red
330189	ENSMUSG00000054434	Tmem120b	7.92421	9.35599	9.29508	10.9779	11.5803	11.9461	13.151	8.87561	10.8064	8.51104	11.7982	8.0937	7.33649	5.12912	7.04356	7.82727	4.98592	7.66583	red
330192	ENSMUSG00000066278	Vps37b	21.4064	18.9369	21.308	14.6037	15.9808	15.0672	12.9873	15.8685	17.6086	25.9907	14.205	21.9167	27.3237	22.9164	23.2979	19.0393	22.5778	24.3377	red
330222	ENSMUSG00000039683	Sdk1	2.91655	3.68842	3.044	4.43145	5.55852	5.86545	5.83882	6.23983	6.70573	4.20976	4.76646	3.41027	3.24498	2.35281	2.6007	4.38962	2.68111	3.6989	red
330627	ENSMUSG00000031026	Trim66	4.01713	4.27317	6.03365	3.97824	4.53946	4.6816	2.61929	4.84124	3.47347	8.28225	5.1912	9.50328	7.24243	8.42305	12.1366	7.35128	7.2437	7.34419	red
330662	ENSMUSG00000058325	Dock1	71.1528	74.3531	75.2304	83.3415	85.5549	81.6858	84.5811	82.086	84.6658	67.3562	78.4814	67.9325	63.5358	69.502	62.0917	68.3828	74.7888	80.1964	red
331004	ENSMUSG00000031129	Slc9a9	36.2643	39.8079	38.7023	41.7463	46.5526	45.0402	57.406	58.7942	54.9484	31.4359	41.6711	37.5129	37.4349	34.6804	38.4145	37.5497	34.9485	37.4714	red
331392	ENSMUSG00000051537	Gm5124	3.52187	2.51892	2.77222	1.96394	1.9918	1.8834	1.52792	3.38887	3.23226	2.28791	2.21806	3.50121	4.13853	3.95272	4.60541	3.6492	3.10444	4.39579	red
331532	ENSMUSG00000054034	Tceal5	1.54082	0.539769	0.761001	0.805719	1.1117	1.07623	2.56472	1.07583	1.20607	0.503341	0.471927	0.545643	0.517316	0.188225	0.270906	0.899078	0.094074	0.37525	red
332397	ENSMUSG00000072437	Nanos1	8.74965	9.98572	10.3822	7.4529	8.29146	7.31836	8.40354	7.36945	8.20125	8.14498	8.63626	11.8677	11.1458	13.7875	14.6289	16.7652	10.4893	14.5276	red
333564	ENSMUSG00000033737	Fndc3c1	122.275	135.302	136.98	129.217	129.653	138.134	128.836	127.594	117.23	108.127	121.096	116.313	106.332	99.4297	108.092	92.4993	92.1925	95.0456	red
333789	ENSMUSG00000037795	N4bp2	68.0161	73.8134	73.9258	86.6148	80.4596	85.0759	71.4847	71.1663	63.2461	56.9691	70.5059	59.4751	57.5632	59.0084	66.1553	60.5555	56.2563	46.1558	red
338369	ENSMUSG00000050270	Tmem220	2.2562	3.64344	2.22865	3.17252	1.94548	2.31389	4.25634	3.2275	2.36389	2.10488	4.10576	1.72787	1.26978	1.03524	1.13781	1.74527	1.08185	1.76904	red
338372	ENSMUSG00000042724	Map3k9	13.6472	13.1344	12.7739	19.7401	20.196	17.2197	20.8451	16.1913	15.6789	10.5702	16.5646	9.54875	9.73495	8.18777	10.2944	11.688	8.5137	7.98747	red
353169	ENSMUSG00000037490	Slc2a12	1.81596	1.97915	1.41329	2.31644	2.50134	2.95963	4.1472	3.2275	4.53481	2.65398	3.91699	2.31898	1.83412	1.5058	2.43816	2.27414	1.27	2.2515	red
353187	ENSMUSG00000021775	Nr1d2	87.0012	90.0064	88.874	88.1759	82.1272	91.6409	67.5557	71.8118	69.9518	83.8749	81.549	86.7572	86.4389	97.4063	94.2212	80.0179	82.4088	87.1653	red
353211	ENSMUSG00000039126	Prune2	145.717	170.972	158.723	247.456	219.145	230.636	319.717	286.279	261.186	218.77	246.912	129.727	203.164	133.875	182.645	191.081	101.365	181.514	red
353258	ENSMUSG00000019814	Ltv1	101.914	97.5182	101.431	80.0683	87.4078	85.2373	78.6877	82.4625	78.6355	93.5757	78.623	96.8971	94.904	100.136	88.7489	91.7059	97.6959	86.8973	red
360013	ENSMUSG00000000631	Myo18a	160.3	176.819	162.909	216.889	204.924	193.452	243.212	211.24	204.742	150.591	222.561	153.053	147.905	130.534	143.201	167.704	131.327	143.024	red
378431	ENSMUSG00000039891	Txlnb	7.42895	8.50136	7.77308	14.1001	12.0435	9.417	16.2614	12.91	12.7361	3.38611	11.515	3.31933	4.04447	1.69402	3.14251	8.0917	0.611481	2.35872	red
378435	ENSMUSG00000047591	Mafa	2.58637	1.66429	2.01122	2.7193	3.14983	1.93721	4.91116	3.1737	3.90765	0.960924	3.11472	1.36411	1.55195	0.329393	0.325088	1.95682	1.12889	1.07214	red
379043	ENSMUSG00000053219	Raet1e	1.10058	0.989576	1.25022	0.604289	0.509531	0.269057	1.20051	0.968249	0.820125	1.05244	0.991046	1.31864	1.12869	1.31757	1.57126	0.68753	1.12889	1.60822	red
380698	ENSMUSG00000061462	Obscn	21.0762	26.4487	21.1449	37.8688	34.2312	30.3497	62.0989	42.9795	40.3309	19.9049	36.9519	7.41165	14.1557	1.64697	8.93991	31.6264	0.893703	3.96693	red
380711	ENSMUSG00000038807	Rap1gap2	23.4975	25.9539	23.0475	35.8041	31.3593	31.2645	59.3159	43.356	41.4404	25.0755	46.3904	14.0503	23.3733	10.5876	14.0871	30.1984	10.6774	17.6904	red
380863	ENSMUSG00000052485	Tmem171	13.097	13.7191	10.9258	8.35933	8.1525	9.52463	5.34771	9.19836	8.63543	12.2175	7.26767	17.1423	14.3908	15.905	14.5206	17.8758	18.8148	11.9008	red
380912	ENSMUSG00000034522	Zfp395	16.5088	16.328	15.8179	15.8122	19.5475	14.1524	21.3363	20.4408	19.9725	17.6169	20.4816	18.8247	14.4378	14.1639	15.2791	13.2746	15.7104	15.2244	red
380916	ENSMUSG00000068015	Lrch1	34.5584	34.3203	37.2347	46.6813	42.6617	33.8474	45.6738	41.043	37.967	29.2853	49.8355	32.3293	28.6875	24.1398	25.0317	29.6167	26.3878	26.9108	red
380928	ENSMUSG00000033060	Lmo7	96.2461	104.535	91.2657	153.892	139.797	138.887	156.993	133.457	124.563	74.3115	117.982	66.2956	53.7068	49.9736	54.4522	79.4891	52.3052	64.0606	red
380969	ENSMUSG00000023009	Nckap5l	43.6932	45.4755	44.899	54.235	49.7951	50.2061	54.4593	45.7229	50.7995	40.13	55.0739	40.6959	39.4571	39.2919	40.6359	39.1363	41.7689	33.3437	red
381148	ENSMUSG00000073600	Prob1	10.3455	8.05155	7.93615	13.6972	13.6647	14.0448	16.7525	14.2548	14.1833	7.96194	15.2432	4.59249	5.97265	4.23505	5.25558	8.40902	2.25778	4.77104	red
381232	ENSMUSG00000097636	Mirt1	1.76094	2.15907	1.522	1.05751	1.66756	1.82959	1.09137	1.02204	1.35079	2.69974	1.51017	3.09198	3.1039	4.37622	3.57596	2.4328	5.69148	3.05561	red
381290	ENSMUSG00000026463	Atp2b4	41.492	56.046	43.4858	75.0326	60.8195	54.2957	113.666	75.4696	72.2192	74.2199	110.478	36.0579	58.1746	29.0807	39.8774	46.3818	19.003	46.4238	red
381339	ENSMUSG00000079588	Tmem182	28.5602	29.4624	29.2442	41.3434	37.0568	35.7846	57.5151	44.2705	39.1248	20.9573	43.6532	15.5054	16.6012	6.1173	10.2944	25.1742	9.31333	13.3482	red
381404	ENSMUSG00000054582	Pabpc1l	1.59585	2.24904	1.41329	1.96394	1.29699	1.50672	2.45558	1.50616	1.49552	0.960924	2.50121	1.09129	0.423259	0.0470562	0.758538	0.793304	0.423333	0.643286	red
381413	ENSMUSG00000040133	Gpr176	4.40234	4.45309	3.85936	3.92788	3.89097	5.54258	6.43908	5.64812	5.16196	3.06581	3.72822	3.68309	2.91578	3.38804	3.30506	5.34158	5.22111	5.41433	red
381485	ENSMUSG00000060913	Trim55	42.6477	41.967	38.1588	59.9757	54.7051	56.9325	79.3425	63.2051	62.233	41.2282	63.8517	30.1013	32.4498	19.9048	35.9222	42.8384	17.5448	36.4529	red
381511	ENSMUSG00000049225	Pdp1	20.0857	23.4799	23.4823	12.8915	13.0162	15.5515	20.1903	20.4946	21.4197	23.4282	19.2546	21.5074	23.6555	23.9045	24.5441	23.376	23.8478	28.0902	red
381835	ENSMUSG00000085272	Sbk3	8.52953	9.49093	7.93615	9.76934	9.2642	10.547	8.84009	7.31566	6.60924	6.63495	9.24977	5.9566	4.56179	2.44692	3.4676	5.02426	3.29259	2.89479	red
381836	ENSMUSG00000030433	Sbk2	1.76094	2.38398	1.79379	2.51787	2.17709	1.45291	4.52918	2.31304	2.12268	1.23547	4.34173	1.09129	1.50492	0.658786	0.975263	1.53372	0.235185	0.428858	red
382034	ENSMUSG00000031822	Gse1	119.193	129.185	122.467	165.525	155.917	149.273	181.386	147.55	163.253	111.696	150.686	116.449	132.574	120.37	128.41	104.61	108.091	116.917	red
382066	ENSMUSG00000042496	Prdm10	28.7803	30.6319	30.6031	27.4448	30.5719	26.6905	25.2652	23.8297	23.9766	31.5275	27.7965	28.4644	30.7568	30.2101	30.9917	33.689	32.0322	28.3582	red
382111	ENSMUSG00000086596	Susd5	9.68514	8.72626	10.2192	13.7979	13.711	13.9372	14.4606	10.9735	12.4466	7.32133	11.6566	6.7296	5.40831	4.188	5.85158	5.39447	3.66889	5.9504	red
382207	ENSMUSG00000037315	Jade3	42.9228	38.1886	45.1165	33.9409	36.9642	39.9819	31.104	30.2847	35.8925	43.1043	34.3563	42.3328	41.4794	48.9855	47.4628	45.853	44.5911	38.8652	red
382427	ENSMUSG00000020169	Best3	1.26567	0.989576	0.869715	1.35965	1.52859	1.99102	3.00126	1.77512	2.46038	0.823649	2.12367	0.636583	0.705431	0.705842	0.487631	0.475982	0.188148	0.589679	red
384061	ENSMUSG00000001334	Fndc5	34.0081	38.5485	29.9508	62.1914	52.667	52.0895	63.5722	48.1435	51.2337	20.9573	54.2716	19.6431	19.3288	6.58786	12.245	25.28	8.84296	11.0431	red
384763	ENSMUSG00000054893	Zfp667	12.4366	12.0548	12.4478	16.5172	14.7301	13.7757	13.3693	10.6507	10.8064	10.982	13.0252	9.09405	9.82901	9.59946	9.31918	9.99563	6.67926	9.43487	red
387524	ENSMUSG00000058446	Znrf2	50.1867	52.4475	51.0958	60.0261	58.9667	62.9056	62.6992	57.0191	59.5797	46.1701	50.7321	48.9715	44.3481	42.3976	43.2366	50.8243	44.5911	48.8362	red
399603	ENSMUSG00000072568	Fam84b	1.81596	2.02413	2.6635	1.6618	2.08445	1.8834	1.09137	1.39858	1.73674	2.83701	1.22701	2.68274	2.63361	4.04683	1.78798	4.23096	6.72629	3.37725	red
404710	ENSMUSG00000028068	Iqgap3	88.2669	83.0344	80.1769	92.003	93.8464	91.5333	92.8209	85.2059	93.1566	67.402	89.8549	75.7534	72.2832	65.8316	68.0517	67.5366	78.834	64.4359	red
407243	ENSMUSG00000090213	Tmem189	29.3306	27.8431	24.6238	36.4588	34.6944	34.2241	37.052	34.0501	32.998	24.801	34.4979	23.2353	26.0069	22.1164	22.7561	25.2271	23.2833	22.7831	red
407823	ENSMUSG00000026987	Baz2b	62.183	66.0317	62.3477	78.1044	74.2989	75.8203	79.0697	73.9097	65.1758	61.7279	66.2585	59.3841	63.1126	61.4553	61.8208	62.0364	61.054	61.0586	red
408057	ENSMUSG00000087594	BC039771	0.550292	1.12452	0.924072	1.15822	0.972741	1.02242	1.0368	1.18342	1.10958	0.183033	0.660698	0.772994	0.37623	0.0470562	0.704356	0.317322	0.282222	0.214429	red
408066	ENSMUSG00000021763	BC067074	30.5963	35.4448	34.4625	38.0702	35.8061	37.4528	42.1814	42.065	43.0324	21.9182	37.8485	25.3724	21.0689	23.7634	24.3274	19.3566	23.0952	26.6964	red
433766	ENSMUSG00000028834	Trim63	2.6414	5.17278	3.805	5.84146	3.93729	6.02688	7.80329	5.80949	4.92075	2.05912	3.35068	0.818464	1.55195	0.282337	0.541813	4.28384	0.517407	0.696894	red
433926	ENSMUSG00000070639	Lrrc8b	70.1072	82.8995	81.5358	95.6791	95.0507	100.089	94.2943	94.6732	94.7968	57.8385	92.4033	87.5757	66.2165	68.7961	71.4109	70.0752	78.4577	60.2009	red
433938	ENSMUSG00000070576	Mn1	0.385205	0.764672	0.924072	1.81287	1.38963	2.09865	2.23731	2.15166	2.31565	1.00668	2.21806	1.00035	0.705431	0.282337	0.704356	1.05774	1.22296	1.71543	red
434128	ENSMUSG00000070802	Pnmal2	91.5136	92.4804	83.8732	127.807	110.893	112.466	150.5	113.446	117.809	62.2313	144.976	60.6118	58.6919	30.8688	44.8079	62.4595	31.5148	34.8983	red
434178	ENSMUSG00000092416	Zfp141	20.3058	20.4662	19.6229	15.4597	16.166	20.6098	17.0799	15.3306	18.9594	21.1861	17.1781	20.6435	22.1035	24.6104	24.5441	21.5779	19.8967	19.7275	red
434246	ENSMUSG00000042828	Trim72	22.9472	20.4662	20.9819	27.8477	22.6047	23.5156	34.651	27.3799	26.8229	9.83803	26.6639	6.91148	9.07655	1.78813	5.95994	21.2077	1.55222	4.34218	red
434353	ENSMUSG00000097960	A330074K22Rik	4.07216	4.09325	4.29422	8.61112	5.37324	5.54258	9.76775	8.12253	7.38113	2.92853	9.91046	3.63762	4.51476	2.58809	3.90105	4.23096	2.49296	3.64529	red
442827	ENSMUSG00000064147	Rab44	0.605322	1.03456	0.434858	1.00715	0.972741	1.13004	1.69162	1.72133	1.49552	0.869407	2.07648	0.545643	0.611374	0	0.270906	0.581756	0.047037	0.536072	red
544971	ENSMUSG00000049658	Bdp1	97.2366	102.511	105.344	99.1034	98.4785	109.345	82.3984	98.4386	92.047	114.579	97.972	97.3973	112.211	115.335	114.81	117.303	106.868	103.623	red
545030	ENSMUSG00000051506	Wdfy4	8.36444	7.6917	9.02329	9.11469	8.80099	10.9775	10.1497	12.7486	15.3412	7.4586	7.64522	11.4585	6.44294	12.9404	12.5159	6.98108	6.63222	5.84319	red
545156	ENSMUSG00000061751	Kalrn	13.152	13.5842	13.0457	14.8554	15.1933	15.4977	17.1891	16.9981	15.9683	10.7074	11.7982	10.5491	12.9799	11.9993	12.6784	14.8612	12.0885	13.2946	red
545389	ENSMUSG00000057335	Cep170	238.937	255.625	257.164	232.349	252.403	249.47	240.101	248.625	241.069	299.625	228.318	240.447	295.717	325.44	329.476	307.802	255.27	295.108	red
545428	ENSMUSG00000044033	Ccdc141	82.7089	90.7711	76.698	117.786	105.982	104.448	161.905	114.469	105.7	47.6801	132.328	49.1988	48.1104	25.3162	45.9457	60.2382	22.1544	32.8612	red
553127	ENSMUSG00000067924	Cxx1b	5.77807	7.01699	5.76186	7.35218	7.68929	8.60983	9.49491	8.44528	7.47761	5.44524	8.35311	7.77541	5.31425	4.188	4.71377	6.34643	6.67926	7.88026	red
622434	ENSMUSG00000036885	Arhgef26	7.539	6.97201	7.55565	9.21541	9.0326	9.73987	7.58501	6.83153	6.51276	6.26889	7.17329	5.32002	4.79693	5.74085	5.41813	5.55313	4.60963	6.16483	red
622473	ENSMUSG00000072945	Ripply1	1.81596	1.66429	1.95686	1.96394	1.89916	1.72197	4.74746	2.31304	1.64025	1.92185	1.79332	0.591113	0.705431	0.0941123	0.108363	2.69723	0.188148	0.268036	red
622645	ENSMUSG00000095407	Tmem200c	3.74199	4.22819	3.37015	5.69039	6.90183	4.46635	5.62055	5.91708	6.80221	3.34036	5.144	4.18326	3.62121	3.76449	4.55123	3.12033	2.02259	2.89479	red
625249	ENSMUSG00000075706	Gpx4	58.1109	98.3279	91.8637	111.491	112.282	104.717	121.851	122.053	119.642	97.5567	112.177	105.627	94.5748	81.2189	79.3755	92.8166	89.0411	101.21	red
626578	ENSMUSG00000105096	Gbp10	0.880468	0.719692	1.35893	2.51787	1.89916	2.7982	3.27411	1.88271	3.13577	0.503341	2.07648	1.54599	0.987604	0.423505	0.921081	1.16351	0.564444	1.66182	red
627049	ENSMUSG00000039841	Zfp800	26.6341	26.1788	25.3848	24.6248	26.4956	28.6815	23.4099	23.3456	23.0117	31.8935	26.7111	30.6924	28.6405	34.2569	31.5877	36.3333	31.0915	30.9314	red
629378	ENSMUSG00000078794	Dact3	5.66801	8.59132	6.35979	7.8054	9.31053	7.69504	11.3502	8.9832	11.4818	5.94858	8.16433	6.91148	6.81917	4.9409	7.04356	7.40417	6.30296	7.93387	red
630579	ENSMUSG00000074867	Zfp808	15.8484	14.034	13.4806	11.7836	13.2478	14.7981	11.9505	12.2107	9.1661	13.5445	14.1578	13.823	14.9551	19.7636	19.3427	19.0922	11.7122	11.8472	red
634650	ENSMUSG00000092021	Gbp11	0.385205	0.269884	0.326143	1.20858	0.833778	1.18385	1.96446	1.07583	1.54376	0.457583	0.802276	0.227351	0.846518	0.235281	0.975263	0.264435	0.282222	0.589679	red
653016	ENSMUSG00000079471	Gm7325	23.0572	24.3346	16.9594	29.8116	27.3294	24.2152	36.3972	23.8297	25.0379	15.146	36.9519	10.0489	12.6507	2.82337	6.01412	16.0776	0.752592	6.11122	red
665775	ENSMUSG00000061755	Bod1l	110.719	129.544	123.88	115.822	119.74	128.179	109.41	122.376	108.594	142.674	128.458	123.406	141.792	147.192	149.378	148.665	116.228	131.016	red
666060	ENSMUSG00000035615	Frmpd1	12.3265	13.6741	13.2088	23.3658	22.0025	19.2645	35.2512	24.6366	23.4459	8.41953	22.3221	7.77541	6.77214	3.05865	5.58067	8.88501	1.74037	6.37926	red
666794	ENSMUSG00000038132	Rbm24	328.414	319.678	307.716	418.772	388.633	367.747	425.961	354.164	381.503	205.363	401.327	277.368	198.367	206.294	238.289	261.209	220.98	182.801	red
668572	ENSMUSG00000091474	2610021A01Rik	30.046	30.9018	32.3425	26.9916	26.264	27.39	28.1028	28.7247	25.5686	34.7305	26.1919	31.329	33.2493	36.9861	34.5135	33.5832	32.8318	33.6653	red
677289	ENSMUSG00000043795	Prr33	10.0703	9.98572	7.88179	16.5676	13.3405	13.0224	20.6814	15.9223	14.4246	11.7141	14.7713	11.4585	11.475	10.4935	14.0329	14.1208	8.23148	7.23697	red
100039795	ENSMUSG00000040612	Ildr2	5.33784	5.75753	5.76186	10.0715	6.90183	8.66364	8.51268	8.92941	9.21435	3.98097	5.99347	5.45643	3.52716	2.96454	4.22614	5.28869	4.04518	3.05561	red
100040617	ENSMUSG00000085183	Gm12603	13.4822	11.1552	12.6652	6.7479	8.75467	8.9327	5.89339	9.09078	5.35493	14.4596	7.40925	14.9597	17.2125	19.9518	15.9293	17.7171	19.05	18.2801	red
100040766	ENSMUSG00000079429	Mroh2a	6.82362	6.65715	7.66436	6.04289	7.45768	7.31836	5.51141	5.48674	4.34184	7.77891	5.37997	7.91182	9.12358	7.10548	8.18137	8.0917	8.09037	8.79158	red
100043899	ENSMUSG00000078949	R3hdml	15.7384	14.8436	13.2088	23.2651	21.6319	19.5336	25.5926	15.8685	17.3674	15.1918	23.8795	10.8674	10.3934	8.18777	10.2944	14.491	5.22111	5.89679	red
100043946	ENSMUSG00000087591	Gm14635	2.6414	2.339	2.6635	2.51787	3.19615	2.3677	6.60278	5.32537	3.37699	1.51002	3.58664	0.909405	1.03463	0.141168	0.270906	2.27414	0.141111	0.589679	red
100048534	ENSMUSG00000044948	Cfap43	72.7486	68.5956	69.1967	50.156	58.2718	66.2419	49.3844	63.5279	62.0883	90.0981	46.9095	74.3438	92.4585	99.6179	91.6747	78.4313	93.6977	103.355	red
100502937	ENSMUSG00000030930	Chst15	21.5164	25.0093	22.4495	28.5023	28.2558	27.7667	32.3045	32.5977	34.1558	21.964	30.2505	22.2349	15.9898	18.8225	20.2638	18.4047	18.1092	21.3893	red
100504267	ENSMUSG00000085912	Trp53cor1	2.80649	4.63301	3.64193	4.58253	3.19615	3.39012	7.85786	4.94883	5.45142	1.92185	6.55978	4.45608	2.91578	2.54103	2.11307	2.90878	2.54	2.68036	red
100504518	ENSMUSG00000071540	3425401B19Rik	15.7934	12.8195	12.0129	14.3015	17.0925	15.1748	27.1751	22.5387	21.3233	4.57583	16.8478	4.59249	4.27962	2.44692	3.41342	11.5822	2.58704	4.02054	red
102633156	ENSMUSG00000078899	Gm4631	41.5471	42.012	44.3555	41.0917	47.3864	52.2509	43.3274	45.1849	44.0455	43.4246	44.8331	52.6091	51.1673	65.361	66.8597	70.4983	50.4707	47.4424	red
102634333	ENSMUSG00000090066	1110002E22Rik	295.342	312.931	304.509	372.796	349.538	364.357	345.255	311.507	307.113	253.775	338.749	274.276	281.937	262.338	292.579	284.479	239.701	217.163	red
